# Supplementary material for: How Evolving Heterogeneity Distributions of Resource Allocation Strategies Shape Mortality Patterns
Source: PLoS Comput Biol. 2013 Jan 17;9(1):e1002825. doi: 10.1371/journal.pcbi.1002825 (PMC3547821; doi:10.1371/journal.pcbi.1002825)
Supplement: Program S1 — Simulation Code. Program S1 contains a C code allowing to reproduce the mortality curves of the paper. (ZIP) [file pcbi.1002825.s010.zip]

Archive with 18 entries (17 files):
- demog_even_d.c
- __MACOSX/
- __MACOSX/._demog_even_d.c
- dSFMT-params.h
- dSFMT-params11213.h
- dSFMT-params1279.h
- dSFMT-params19937.h
- dSFMT-params2203.h
- dSFMT-params4253.h
- dSFMT-params521.h
- dSFMT.11213.out.txt
- dSFMT.1279.out.txt
- dSFMT.19937.out.txt
- dSFMT.2203.out.txt
- dSFMT.4253.out.txt
- dSFMT.521.out.txt
- dSFMT.c
- dSFMT.h
