# Supplementary material for: How Evolving Heterogeneity Distributions of Resource Allocation Strategies Shape Mortality Patterns
Source: PLoS Comput Biol. 2013 Jan 17;9(1):e1002825. doi: 10.1371/journal.pcbi.1002825 (PMC3547821; doi:10.1371/journal.pcbi.1002825)
Supplement: Program S1 — Simulation Code. Program S1 contains a C code allowing to reproduce the mortality curves of the paper. (ZIP) [file pcbi.1002825.s010.zip › dSFMT-params19937.h]

#ifndef DSFMT_PARAMS19937_H
#define DSFMT_PARAMS19937_H

/* #define DSFMT_N	191 */
/* #define DSFMT_MAXDEGREE	19992 */
#define DSFMT_POS1	117
#define DSFMT_SL1	19
#define DSFMT_MSK1	UINT64_C(0x000ffafffffffb3f)
#define DSFMT_MSK2	UINT64_C(0x000ffdfffc90fffd)
#define DSFMT_MSK32_1	0x000ffaffU
#define DSFMT_MSK32_2	0xfffffb3fU
#define DSFMT_MSK32_3	0x000ffdffU
#define DSFMT_MSK32_4	0xfc90fffdU
#define DSFMT_FIX1	UINT64_C(0x90014964b32f4329)
#define DSFMT_FIX2	UINT64_C(0x3b8d12ac548a7c7a)
#define DSFMT_PCV1	UINT64_C(0x3d84e1ac0dc82880)
#define DSFMT_PCV2	UINT64_C(0x0000000000000001)
#define DSFMT_IDSTR	"dSFMT2-19937:117-19:ffafffffffb3f-ffdfffc90fffd"


/* PARAMETERS FOR ALTIVEC */
#if defined(__APPLE__)	/* For OSX */
    #define ALTI_SL1 	(vector unsigned int)(3, 3, 3, 3)
    #define ALTI_SL1_PERM \
	(vector unsigned char)(2,3,4,5,6,7,30,30,10,11,12,13,14,15,0,1)
    #define ALTI_SL1_MSK \
	(vector unsigned int)(0xffffffffU,0xfff80000U,0xffffffffU,0xfff80000U)
    #define ALTI_MSK	(vector unsigned int)(DSFMT_MSK32_1, \
			DSFMT_MSK32_2, DSFMT_MSK32_3, DSFMT_MSK32_4)
#else	/* For OTHER OSs(Linux?) */
    #define ALTI_SL1 	{3, 3, 3, 3}
    #define ALTI_SL1_PERM \
	{2,3,4,5,6,7,30,30,10,11,12,13,14,15,0,1}
    #define ALTI_SL1_MSK \
	{0xffffffffU,0xfff80000U,0xffffffffU,0xfff80000U}
    #define ALTI_MSK \
	{DSFMT_MSK32_1, DSFMT_MSK32_2, DSFMT_MSK32_3, DSFMT_MSK32_4}
#endif

#endif /* DSFMT_PARAMS19937_H */
