# Supplementary material for: How Evolving Heterogeneity Distributions of Resource Allocation Strategies Shape Mortality Patterns
Source: PLoS Comput Biol. 2013 Jan 17;9(1):e1002825. doi: 10.1371/journal.pcbi.1002825 (PMC3547821; doi:10.1371/journal.pcbi.1002825)
Supplement: Program S1 — Simulation Code. Program S1 contains a C code allowing to reproduce the mortality curves of the paper. (ZIP) [file pcbi.1002825.s010.zip › dSFMT.11213.out.txt]

dSFMT2-11213:37-19:ffffffdf7fffd-dfffffff6bfff
init_gen_rand(0) generated randoms [1, 2)
1.181503558381645 1.731043322943541 1.039986179500985 1.586303905746746 
1.918899855723876 1.440493331081931 1.468391025018997 1.259058360242485 
1.839408810938974 1.996420751003233 1.846963144067767 1.963803534587744 
1.445499501417834 1.483052904846139 1.557763578951618 1.244952423899054 
1.224065364994470 1.156433830240398 1.818558649090364 1.315884741216990 
1.245731114100397 1.634542412135809 1.849194220973292 1.096982813334918 
1.308572615373784 1.689109028874307 1.716796530518651 1.533939061193447 
1.187665847440886 1.684638247947751 1.318375099380660 1.195515752610457 
1.379377673646172 1.530359684929592 1.672110577260798 1.057347765025508 
1.598203304465811 1.547760851680276 1.155030548867774 1.163455314171708 
1.686588701729889 1.467131528042580 1.910994537635679 1.801062698343150 
1.451244021433757 1.474429051886449 1.024295833598315 1.049567410247291 
1.838576436352897 1.029176415288787 1.969845915529520 1.353649254480166 
1.642198012280466 1.555260790070737 1.792704375048717 1.203735306300650 
1.722396082575852 1.906942608752719 1.766642460818205 1.337349940530977 
1.259646190345589 1.152813095855988 1.013025695110487 1.739703070588015 
1.665419509272552 1.778813848638816 1.136187530449853 1.225929339438576 
1.161324255892987 1.350051462017561 1.175119206487224 1.727361484344104 
1.317428745170620 1.382736911436513 1.226254527365948 1.794644575745935 
1.001301922418113 1.332307176657034 1.840328417475729 1.364440213157420 
1.345168857950589 1.384954515757991 1.524665990673269 1.239781870435794 
1.926948501084251 1.850706878375081 1.677740550231558 1.796221876541070 
1.317852601122407 1.406237654174799 1.063975167467764 1.748483980141748 
1.880209456676840 1.267684057777090 1.755542301912846 1.880497906684009 
1.835323044659132 1.441479294190250 1.194004863900302 1.598428394301880 
1.223299115837286 1.244032385809483 1.433255649065323 1.826641078627535 
1.764331975526857 1.323533455693433 1.324018461203187 1.028468600870397 
1.460274579299640 1.483505377200212 1.751714349625352 1.079491545546282 
1.381596356944625 1.005133976509243 1.413468729132887 1.337706313385278 
1.891925256409311 1.342272118229895 1.163447427831138 1.334324193443303 
1.411791088314896 1.651848865335494 1.675229052031225 1.446350996494761 
1.266622124443599 1.958729944890093 1.503419949299578 1.760682833125807 
1.259580196582578 1.076485721116899 1.293906699030576 1.139833348831599 
1.825729271013771 1.587766638363904 1.489976012364503 1.877252905574033 
1.854937382231196 1.733666846060390 1.852758618966330 1.919561368722841 
1.055965417742630 1.361521080982244 1.933579826037271 1.757404604768589 
1.285914087262030 1.187548281883414 1.566783263570936 1.682256446231821 
1.380155154968773 1.307397198151446 1.494087262804365 1.072469326658690 
1.382326089970463 1.292177437679956 1.351278322027925 1.634423439855476 
1.936199876161483 1.119463834340734 1.352945170186627 1.880686034025406 
1.530558314756718 1.708792254834220 1.266908738965653 1.788002531450933 
1.948652114532444 1.757804010641673 1.762456645842164 1.097495269496033 
1.147163749984733 1.576297570824489 1.300325703789508 1.874691144281150 
1.515744739948639 1.345955717292370 1.942681909563451 1.035247578272609 
1.283514135318420 1.314807854232039 1.573322682766725 1.574513774595243 
1.828044573260458 1.712713601027344 1.590726762824644 1.563969138328007 
1.386694795178386 1.522721710964341 1.275713855337409 1.731108683097704 
1.591465887155933 1.513340723963096 1.176801225703059 1.434536351340476 
1.578784855419878 1.301629776104429 1.929926785855622 1.289570728672952 
1.205977720202379 1.003689842045578 1.889008830631370 1.883163232215121 
1.645174992553137 1.252590697312637 1.774495117411565 1.382738491506675 
1.491125536217037 1.912093075248525 1.527519170184104 1.327173264499113 
1.144584409700572 1.261102147402312 1.858761772369285 1.429108301186990 
1.761814622390048 1.240286164631683 1.682233062136794 1.282781911274615 
1.182382109347646 1.692078187148138 1.590771681380315 1.718020109821122 
1.735395393053722 1.293082053131155 1.236726685913177 1.497331614096738 
1.161825786902307 1.182135240069986 1.151823679620760 1.974199765683906 
1.186211880561942 1.259680067543851 1.289615436454359 1.201377177401489 
1.377979874313116 1.862166574208142 1.839943407025350 1.090909260920215 
1.835051576578182 1.822372542722485 1.842026425409695 1.820764561083671 
1.182933498141570 1.994836781207340 1.775764911443317 1.459459906461581 
1.339668169733238 1.080626788036703 1.632904690364891 1.524266035157262 
1.452823572468255 1.741072052260028 1.015878940755996 1.441355605579825 
1.172464969079888 1.891898963022321 1.068862948520859 1.638586767257465 
1.437563075634224 1.832523638912209 1.793423504634927 1.437189116763254 
1.932217889837171 1.557401446279349 1.957278824200991 1.679449367445786 
1.727388312076874 1.215994321965333 1.343482301096508 1.965723459265464 
1.174365917960160 1.412334183268146 1.005808153073694 1.332246122276253 
1.421552830903774 1.736383216317563 1.774163868709055 1.942877594535564 
1.300172005436256 1.060438672058037 1.059256482195244 1.895743380019139 
1.797653012102767 1.451687344906899 1.910186385920250 1.375719431566697 
1.527055212747842 1.735046181518860 1.337101077757136 1.875727585017108 
1.262662767460110 1.164020733791884 1.246727123936263 1.870102088442595 
1.379350104320065 1.431222410496233 1.852824076519811 1.677890028040941 
1.468210666056291 1.964820224053944 1.710393577649966 1.588623012734641 
1.739774585091649 1.783816340646615 1.949915051334890 1.387969543681920 
1.938125377226224 1.711976480766437 1.258044767385399 1.213739349289792 
1.909320758532006 1.851056766640699 1.194155554195436 1.458931869228858 
1.710478685106064 1.909026672385980 1.928682092297997 1.792912261480649 
1.370842715316247 1.996540397369334 1.368572872261078 1.086483716127140 
1.063497064506867 1.710653991056790 1.159274167483337 1.495720121247915 
1.281488535742257 1.257698858220001 1.045001805310589 1.150219495953609 
1.483117103339906 1.396446731541836 1.365126639966851 1.570682009012462 
1.832935138908101 1.541661309805832 1.168365784253352 1.998779464038371 
1.865933328340024 1.675982766888608 1.945566467837951 1.816517750240827 
1.918112851549434 1.423888084191570 1.973249957101362 1.218807900061746 
1.778576302670792 1.838861767501807 1.482811453018327 1.247679065264969 
1.059985494558663 1.359543126888771 1.588573463727683 1.168635785850446 
1.864423660314076 1.937335427999893 1.741233424826319 1.878809752209550 
1.142191383807907 1.020331382161142 1.542417783874726 1.479432386201224 
1.295027716936634 1.574320474094031 1.698391908121788 1.008814784735669 
1.605606670494446 1.978902823554173 1.129508367936794 1.795605864593855 
1.687795514014363 1.499597935640900 1.765543691414273 1.803689247828165 
1.371870581415714 1.423608871097533 1.874886866622627 1.498411502810737 
1.634867903367269 1.893552044504889 1.357942428548533 1.245639680748877 
1.007115500114161 1.872148089683202 1.796459184004016 1.691775467781512 
1.273623065583289 1.505817378354078 1.779360007972242 1.716262382765402 
1.153128447838379 1.424508953060559 1.073868106848226 1.720692274906701 
1.090850825998094 1.408358116070048 1.167764231371631 1.440219257222023 
1.136485855486126 1.922907112582622 1.321506554307790 1.738086751470465 
1.590185785144894 1.485372323829527 1.116817089419274 1.614909379031230 
1.055506919628596 1.418252447134729 1.553581995230590 1.535748864217699 
1.498073462425985 1.000068433966434 1.267536711295599 1.954327971244934 
1.060575327729286 1.184866661854656 1.960347850369031 1.497536661131017 
1.851128882089508 1.712022620682699 1.565732403720586 1.032566692583970 
1.011542441271677 1.841162319578720 1.239624060966384 1.487548183751440 
1.051657813974962 1.335309733462229 1.688005412664909 1.873252176838071 
1.900481898326293 1.999009884781491 1.395489852035113 1.487243135399694 
1.495781350087353 1.748346824756507 1.976569529681090 1.392092325572655 
1.745043037577616 1.292736078832172 1.495887634366188 1.193698141369718 
1.913162118265308 1.943050409108249 1.930887457259986 1.346751766900472 
1.792420337531875 1.923410580377370 1.228531434393396 1.526176511030744 
1.052759920698847 1.104308787405557 1.195173729820621 1.558811949057789 
1.552965725654474 1.841081975960537 1.766318508256179 1.999225781485728 
1.740364638178412 1.695033467915510 1.916304508477532 1.480891534040302 
1.702759309625764 1.603839303145242 1.042552644637777 1.873062796585744 
1.593528423235622 1.539196873593494 1.128549017814889 1.683165451738909 
1.971268377016313 1.188317555167136 1.135301993575357 1.307152875684140 
1.432859111116679 1.604469859568026 1.902115025323774 1.097009868443398 
1.040048912786590 1.154280079077426 1.461614401375923 1.840754900633352 
1.595019467801959 1.223723777683929 1.631724639415629 1.577812058125785 
1.657187386744480 1.437259771395318 1.266334187803773 1.463994426667643 
1.870412486317102 1.258746328552743 1.673199849922752 1.844975346747609 
1.860975727461148 1.010560700742734 1.679689978230894 1.124425239385680 
1.670270180352561 1.246668793518991 1.918107311898546 1.357327783461837 
1.293935220856253 1.060107099217680 1.563382346816788 1.504896628917475 
1.071151629572175 1.468083055708820 1.868304191997799 1.821227503483460 
1.494905362238815 1.274150948606291 1.532265904060086 1.982325816702449 
1.987915857624636 1.151789329279206 1.441547783615874 1.147109896259745 
1.531999520849226 1.466013854343980 1.899994640482806 1.445849793263175 
1.679911724092598 1.238521076123820 1.315831093451211 1.586847042010717 
1.552237747421042 1.608119054681591 1.293257491508930 1.551402938221331 
1.362717345162958 1.854980007148888 1.681986481943653 1.107645384336926 
1.096868501891902 1.947214841516233 1.954485171427159 1.369969854054149 
1.223679497487524 1.983911941848973 1.444780398551704 1.356171850666962 
1.524583400834895 1.003506914656116 1.395200297754132 1.216429510454021 
1.104797104328485 1.573552149337030 1.450165926095062 1.184533610001212 
1.700492686084003 1.096017027560388 1.289507281943301 1.579306039546438 
1.628232017447720 1.803035235898273 1.929133833140088 1.063774698807801 
1.683777636354742 1.421365520062687 1.928216406411577 1.882983072025202 
1.343699388208914 1.632042556178419 1.297994688230140 1.894713903641935 
1.941797150759211 1.771421308830279 1.378652878010419 1.595450712976290 
1.884810430381372 1.950925424095815 1.179458279026501 1.322905416500271 
1.404934870266585 1.317648756980719 1.533522388570792 1.946219034868249 
1.113010182883403 1.232713248947698 1.247485018218063 1.052054701858568 
1.434506581119268 1.205352012792289 1.878315141320544 1.799970878951545 
1.883223934139542 1.792664629574468 1.725698839714880 1.645087613761266 
1.229396201906297 1.432777560795800 1.415898999496500 1.802413919608077 
1.723045954371938 1.563726838592009 1.369786889591470 1.522500297234385 
1.378999448975029 1.627005621970901 1.255335994810902 1.412531015745466 
1.957268559296287 1.317304446858156 1.012771977138850 1.180109146860733 
1.344517599753446 1.929175190484497 1.020402690001379 1.535202268650391 
1.357787540902572 1.615009812044269 1.512028051315352 1.729641548131623 
1.491721712316848 1.263812651335640 1.979510138768775 1.033479771906778 
1.774132184010759 1.958308734768764 1.927127376360521 1.030115651497741 
1.725653566631833 1.624464694823342 1.747609094630888 1.049046816732421 
1.265434810494546 1.213013148711189 1.675411225732459 1.647401058370579 
1.466454171870760 1.345366562646625 1.171259026587475 1.886285217057224 
1.824247026682402 1.479159590121498 1.803613011251899 1.102711745823651 
1.053438259836287 1.010950682137806 1.602615132817294 1.819362787487701 
1.729190336504770 1.211191391343746 1.419148118234875 1.872840714256227 
1.560999254480611 1.374061928956099 1.927574952719505 1.054921828882362 
1.027766713481264 1.952846054759756 1.763125583749713 1.768284636504022 
1.574857514856373 1.561982886830468 1.508438851409326 1.752290486348740 
1.537165093320193 1.174113532818524 1.522485431456626 1.910697025217521 
1.476429670351683 1.649380408290711 1.373776307923307 1.250240188443934 
1.265122781048196 1.587443621011073 1.843998316920776 1.476829706376551 
1.608462500651470 1.223084327055048 1.052815180199248 1.202878884447441 
1.449878539661503 1.082562150344771 1.451316924846592 1.563459127912533 
1.208050549140839 1.087353008130478 1.941861627607186 1.951998332825734 
1.225751334761776 1.968641413472235 1.163915752381524 1.149161141939927 
1.718497922104754 1.663920120710498 1.951975086236624 1.923671732354622 
1.449407320673145 1.573908988181626 1.194286869451023 1.637213382217403 
1.212233402808761 1.316934086687012 1.015925122713518 1.430230279493348 
1.616999469045566 1.827272189379700 1.132016991233676 1.164190956905208 
1.131528076722149 1.676737940975225 1.897276052260467 1.334152567461919 
1.812559713892204 1.343609024562606 1.716151677164890 1.029837339068326 
1.501637058776154 1.410003039243300 1.331577121444439 1.194174515595873 
1.243629821490265 1.560662792831219 1.962896353591382 1.931351707770461 
1.196470087370902 1.748860143698989 1.528580603510954 1.146992689593898 
1.279364471603390 1.679286131612653 1.450241097063424 1.501436942218311 
1.936282431784813 1.798513509336138 1.690060061284775 1.375826522687418 
1.058885079560250 1.094131798936223 1.096062172025912 1.329352382705695 
1.324576611788268 1.426843125842506 1.658771215239343 1.389633520632553 
1.756902833917981 1.573797316437742 1.323289672008800 1.240150310584660 
1.085841477050925 1.148415458671991 1.889503453428388 1.508940148035350 
1.785092478737281 1.678889527496645 1.770073480714495 1.270039073482222 
1.566938004414428 1.417156167931044 1.891881943184546 1.051841827872934 
1.415019603668056 1.564586608003412 1.274464610301014 1.113305241830556 
1.662721961482179 1.194593779689558 1.449860456962831 1.203094646925522 
1.029497648197001 1.457617525963223 1.030478571058842 1.470177155752817 
1.417647173018495 1.576700769630268 1.835416207378034 1.145318001820275 
1.507443236818029 1.193284663003559 1.061945677779735 1.997644656108541 
1.643096967025396 1.747932456654357 1.107225710120198 1.200388646500610 
1.525348722102778 1.859644456096009 1.281997845625517 1.250222979441608 
1.559222149794032 1.456608818014885 1.462781140342281 1.417055091499522 
1.266965914893395 1.332954773131522 1.186593290201902 1.941489076478192 
1.843345058033458 1.583905413935047 1.627965732174268 1.053200740136957 
1.842283161362918 1.218780248968700 1.547442982938818 1.886519687832889 
1.642442099342137 1.325210617127866 1.303652990431358 1.959787069764233 
1.797730252026976 1.060537391706403 1.576473739630614 1.432999186906889 
1.619583734403876 1.720618261542154 1.672782959090950 1.788191721997175 
1.181387037335470 1.449178702350343 1.978957033613830 1.272969136925908 
1.069090003038617 1.008011599103090 1.316984052845846 1.211876542434489 
1.189814607669329 1.887340391435525 1.648720144578025 1.170565739005902 
1.338397139832991 1.181496107186798 1.618965762122573 1.083199036547957 
1.279879472648966 1.219659323557586 1.975935000172014 1.796349639042017 
1.702470542994085 1.150458657449774 1.152658642493854 1.662376207363902 
1.569104098443184 1.722406015726289 1.158776707263796 1.735981664356332 
1.807387233736359 1.841972130597270 1.627097373499739 1.879195410673363 
1.152248940317155 1.186953835972758 1.544497604335182 1.819279577118026 
1.081440679895680 1.832670298121551 1.438591595454085 1.287696048076967 
1.551817582295891 1.790190104436298 1.683597815106577 1.640321955595819 
1.856164910472809 1.090073083170263 1.660370312240508 1.639292264818144 
1.477071156066173 1.148228001308301 1.959966376725195 1.367315626997250 
1.616042910194762 1.722334152008518 1.784020256853025 1.901492583478227 
1.359281943135394 1.930982170834824 1.319725622141917 1.751292575746979 
1.014018018957752 1.576777840228847 1.920940799347264 1.153967847286490 
1.353177008343702 1.800724731418156 1.044363495981520 1.158311521524589 
1.367300208315735 1.398684902861273 1.751744610466050 1.042906821915733 
1.271298910885637 1.111702990806544 1.378206663969781 1.473900954171194 
1.717273441585982 1.758041466075696 1.912675041634035 1.313300987778383 
1.311010085524843 1.080859710541704 1.956633799774623 1.492216480447057 
1.139387837023949 1.830769028489396 1.152982726742772 1.050710980239586 
1.109499952103088 1.719259022447802 1.973661948275105 1.819875723753659 
1.302691890957645 1.505860064613989 1.991877120371915 1.670744862285917 
1.610561885533104 1.066493537125372 1.878650051478877 1.118264644216180 
1.619211002960427 1.837662578933141 1.044791455789490 1.134760856218956 
1.299213486860270 1.145356946212000 1.865403570967645 1.254193806492637 
1.300394294075782 1.997150662755587 1.794412853860132 1.254931287429104 
1.707805323885901 1.538602282826548 1.577984889354721 1.042987635914299 
1.564038600674961 1.392389366825887 1.327640079223352 1.768366043911442 
1.897984223790475 1.290134904471313 1.138322133693787 1.537890667670148 
1.127234628434044 1.075399604334112 1.450575709463583 1.971989849261632 
1.125622091677718 1.043653494592289 1.519998264058048 1.392495756866560 
1.241461415272052 1.815214102311230 1.328633123760259 1.379566481682548 
1.837588901821663 1.479221453471263 1.406009833593042 1.788088163446038 
1.882690588537149 1.326036949639496 1.014856361490488 1.531818122034700 
1.259776328236883 1.628786492594881 1.900907143216087 1.399030569078722 
1.690628780115286 1.649563170632522 1.309918757629376 1.622342121199376 
1.163555877607187 1.588202672121352 1.417072632098665 1.592037263011384 
1.024019307094300 1.118164400363435 1.690402643086179 1.330774773667029 
1.391344554823132 1.890955327159098 1.196870350018152 1.535489758396616 
1.818625413085171 1.455481052211494 1.744628084012586 1.681400233675138 
1.019653664426986 1.842544483662391 1.483538454245493 1.311562200611514 
1.419852324325226 1.900582512746614 1.417866584129346 1.164385425771965 
1.902450071305102 1.377187111358117 1.989480172330361 1.375368501478232 
1.116390836448992 1.033615117990837 1.381089728973561 1.338210798290339 
1.466208815228885 1.677226418254145 1.954676792590627 1.118677644079673 
1.375764292670719 1.082944211138035 1.527440552380678 1.390923552078622 
init_gen_rand(0) generated randoms [0, 1)
0.181503558381645 0.731043322943541 0.039986179500985 0.586303905746746 
0.918899855723876 0.440493331081931 0.468391025018997 0.259058360242485 
0.839408810938974 0.996420751003233 0.846963144067767 0.963803534587744 
init_gen_rand(1) generated randoms (0, 1]
0.963684745154333 0.571016340205011 0.362082402236948 0.305665917354580 
0.102070317160527 0.403628052066152 0.513761331194790 0.473026425576278 
0.123684867263456 0.525282305477042 0.946619948271145 0.047869079429478 
init_gen_rand(2) generated randoms (0, 1)
0.137049000173775 0.284220403145830 0.575114701527820 0.594856071012208 
0.437047378834815 0.976394699879323 0.655991175454351 0.763642835655244 
0.000441891080732 0.746223655157404 0.893073981410607 0.276879212662776 
init_gen_rand(3) generated randoms [1, 2)
1.498908717922097 1.996180804385135 1.751259447023341 1.049159620877016 
1.087943949836268 1.968563014915355 1.291535597857181 1.805821453753079 
1.933237976926628 1.729762902669877 1.008606516267365 1.314218062844122 
init_gen_rand(4) generated randoms [0, 1)
0.468691303912138 0.027314035537382 0.832781188175840 0.788285376418242 
0.657191631603973 0.191936433141470 0.586377277752353 0.633547163048286 
0.805904348442297 0.752245318309351 0.618248736787129 0.225332749360476 
init_gen_rand(5) generated randoms (0, 1]
0.724679842853917 0.562259855400062 0.665918059898257 0.698340169569271 
0.366131419228391 0.654484201445447 0.516754542591891 0.793145813620681 
0.155173546454173 0.876408204767132 0.157724418133396 0.733108319608067 
init_gen_rand(6) generated randoms (0, 1)
0.166467877031225 0.700555438204047 0.780222245369658 0.728022885908251 
0.009768788375504 0.456580882600894 0.050473225346549 0.629061686159083 
0.369031109721613 0.717734673698406 0.686074482232103 0.882134455762938 
init_gen_rand(7) generated randoms [1, 2)
1.798430643737222 1.516774142609298 1.503684013420146 1.497493250268048 
1.137969718944356 1.096621888782349 1.750074707870874 1.704027223271664 
1.770628129940419 1.719275728746921 1.222876183395513 1.240203448208029 
init_gen_rand(8) generated randoms [0, 1)
0.145594417641605 0.656715012492086 0.882185523874741 0.226020947041445 
0.590380323922954 0.983462923117057 0.469529987627192 0.231611645781400 
0.973616370300120 0.324802877524021 0.549630434253938 0.570100596264959 
init_gen_rand(9) generated randoms (0, 1]
0.943694671600654 0.773663270099821 0.242490632056324 0.821945441236990 
0.332031757624848 0.919053179470680 0.376844827396835 0.349418878946262 
0.944147726053727 0.265269894999606 0.600219718576133 0.844877358030171 
init_gen_rand(10) generated randoms (0, 1)
0.683403460418111 0.343262378501707 0.708413973012067 0.800052307562341 
0.575683916483860 0.533205063872000 0.837524859089275 0.350804458308149 
0.919977921118806 0.991472260425635 0.500855301984413 0.293260706041093 
init_gen_rand(11) generated randoms [1, 2)
1.314259445265223 1.740199849077772 1.488579427855286 1.377105190256387 
1.720288466431272 1.536122386164422 1.980478726649462 1.661702632293279 
1.945223216730766 1.246075034045997 1.440375922859263 1.705912089477020 
init_gen_rand(12) generated randoms [0, 1)
0.673314503765025 0.193823272483514 0.254601399999535 0.889990455094058 
0.120720028715510 0.274773918402688 0.230323910161863 0.771903702918926 
0.786409765475613 0.833413983724388 0.519296207220376 0.405056678812545 
init_gen_rand(13) generated randoms (0, 1]
0.228330703716589 0.083707652845761 0.575000350277484 0.588496558471820 
0.622640405205573 0.625644717036925 0.766380723184564 0.438678639070277 
0.553888390348759 0.865911730246464 0.357472169433473 0.922567467736359 
init_gen_rand(14) generated randoms (0, 1)
0.125457098903114 0.731177944845271 0.859403502644756 0.507418228697383 
0.221078031321711 0.671504688760071 0.389317221571860 0.381880380998315 
0.187696642782292 0.256589812586356 0.848270717523271 0.843199177502377 
init_gen_rand(15) generated randoms [1, 2)
1.060539798047399 1.934181709891972 1.237542016566071 1.576081951714868 
1.589287364382687 1.548617620285070 1.809653414804196 1.524096233269848 
1.181680629743948 1.624330442139056 1.810304640667551 1.105338706297052 
init_gen_rand(16) generated randoms [0, 1)
0.829761691647542 0.802741627292433 0.078346226053278 0.097138031599215 
0.209212082579908 0.471364327218975 0.530504039839123 0.574572482988680 
0.707528517646136 0.457143741639870 0.547916932770332 0.009136005048997 
init_gen_rand(17) generated randoms (0, 1]
0.079816948824546 0.731931626965978 0.077578823514663 0.024651560015970 
0.630587937830447 0.639902945258729 0.034090174724157 0.607493504949063 
0.756911890539818 0.814853236610657 0.167376573599855 0.516192274865681 
init_gen_rand(18) generated randoms (0, 1)
0.687527253386543 0.895829860413485 0.380275802190672 0.142368023689720 
0.329743313213155 0.990066728642289 0.472378043181990 0.543612705262237 
0.174288200490540 0.381221152356904 0.192282899844370 0.983193084821066 
init_gen_rand(19) generated randoms [1, 2)
1.531700092578017 1.697194009111415 1.449251050264404 1.262990988864462 
1.822963332564419 1.507458891377459 1.698077535552422 1.097391065995660 
1.489776962061972 1.524018699781288 1.829834024211206 1.158249381580875 
init_by_array {1, 2, 3, 4} generated randoms [1, 2)
1.206098150187858 1.188748746890072 1.905790177292542 1.197683783679395 
1.581791707731582 1.472658741645999 1.219954195279126 1.314431817240350 
1.892557591486989 1.674182513956407 1.354716893683782 1.845844041376035 
1.826170986556681 1.967780635370779 1.862910750705555 1.389713394565989 
1.135424893818967 1.243226848863541 1.372568674168553 1.838416793915725 
1.012244536944503 1.931569056772462 1.754609079927966 1.620967147520305 
1.391088695717090 1.789722500832279 1.226084228480795 1.266447763415419 
1.968018607993182 1.870208478493540 1.932281824611828 1.723386231694753 
1.730336310862481 1.662669167476448 1.562447478451590 1.891495768900914 
1.249652028351600 1.808146878386367 1.585336869927527 1.996321952745465 
1.113662991918610 1.972612977890216 1.097411657776820 1.693401759056604 
1.759755552764595 1.244567771454269 1.158773815236758 1.556274684963345 
1.233387786791304 1.401710881013521 1.600853369181083 1.322570339034666 
1.734348613477966 1.057887523655255 1.808334479516933 1.003906648628919 
1.846156422092308 1.201498594394011 1.322572087614602 1.105346724586165 
1.343901406159838 1.094259599899319 1.969572703190689 1.780766350397862 
1.073781553196469 1.221980665005475 1.759514652387593 1.166896306200663 
1.898937807520922 1.517554638076569 1.944096436806515 1.353171177269937 
1.200582715941771 1.480632211655166 1.352001453890878 1.508859530717692 
1.660109073880372 1.440192933231079 1.273229503698787 1.571470416168754 
1.126205913788275 1.508441641071031 1.938942188462652 1.042398863913172 
1.796938194639067 1.865362761616441 1.125936825194942 1.867678311398446 
1.277014018518076 1.867466427227929 1.315905683511035 1.840472801640782 
1.951270068703061 1.832471052828448 1.272245081232231 1.860015082291731 
1.760326712466363 1.604847836059428 1.743974741376594 1.739732286705780 
1.407521204887955 1.398525729848922 1.910440883823940 1.943294006175731 
1.715159357497636 1.472638152995086 1.234715064301417 1.982976375806838 
1.942365701093447 1.658469905733718 1.338360914097831 1.067764676519867 
1.315618111944091 1.669097426662497 1.992314255288751 1.728983071251509 
1.995930177434656 1.925023543393769 1.849118341125080 1.283589825276536 
1.734184934697352 1.203814457615683 1.763570979327323 1.448354521087162 
1.734479418284181 1.360565968422691 1.850545173249331 1.466170554299295 
1.054846671527166 1.684326447621684 1.139555445238758 1.565433919506649 
1.577221805053484 1.878093836700687 1.808432303710301 1.459042115223978 
1.698955526022762 1.085528303156545 1.684943160938801 1.552474258002143 
1.949824618504357 1.515423750032027 1.895791162685879 1.238492805758267 
1.187730145586038 1.341069805590332 1.216077662104939 1.988635253234972 
1.248944146285759 1.641916789417921 1.799542369449253 1.363886886814253 
1.800571011934143 1.016610522697922 1.812508696246170 1.768953107137950 
1.098020792883931 1.578725543468319 1.081908945514303 1.082541292432410 
1.549052967548940 1.513949073402544 1.479511433496571 1.061430445272265 
1.983331222853338 1.640386814992549 1.057064936027084 1.842143414924113 
1.243736213533461 1.572947421572330 1.747276033454518 1.799949255760872 
1.469188217093883 1.757986147601496 1.251628956474618 1.969227195572660 
1.686996958676973 1.882856656277639 1.198652972441576 1.538017389506834 
1.877662459622841 1.083079331994161 1.796836190605605 1.330006609783738 
1.184840738426503 1.830756160845865 1.094160776775255 1.205295904230871 
1.543043742180091 1.023909143111772 1.881484595222184 1.248939048162057 
1.084278974136028 1.749884995906287 1.194437664103138 1.550839299069825 
1.469011607344095 1.718342926035642 1.958212359106692 1.069996104748743 
1.281391960817919 1.373513433130191 1.537675022214959 1.651326397329617 
1.577443043169454 1.381043702783772 1.608058108047318 1.571178348510878 
1.166176488411026 1.276188528907560 1.107194743603114 1.143919883043490 
1.447354454384987 1.472029397873889 1.663282491638162 1.798321258101559 
1.785282602848709 1.901979735901869 1.420643053988156 1.261696388889187 
1.077230955150031 1.403631533148167 1.466602559475690 1.825465219771135 
1.034129032300005 1.160709905452303 1.351089697363226 1.215983272139607 
1.790255136266424 1.779003607212979 1.698388703624249 1.471114846691784 
1.238112572387700 1.883794656868969 1.222787340986152 1.440576369822164 
1.281847873823598 1.105830590103899 1.446604887810230 1.438363344267490 
1.159712300229915 1.914509833819552 1.583005626636556 1.221204771144577 
1.527469945835818 1.843786377748764 1.977935291575817 1.881080617500412 
1.894205357782953 1.589982025391002 1.115330803358223 1.733847273211285 
1.630138379121449 1.419718823101398 1.612128168267440 1.436372945065481 
1.199258101262438 1.618966848981142 1.245672482547000 1.448176908039339 
1.040663904906283 1.190975926966735 1.771364618148479 1.021345474844265 
1.475948526305210 1.539497264577944 1.407768352687727 1.409642207054106 
1.140965233776068 1.903394474726890 1.974166517780065 1.047889587608426 
1.033028880303644 1.660677146591904 1.803257164853285 1.741404028278575 
1.859828320939215 1.139272751993761 1.393366393106486 1.845885657470626 
1.208637615898797 1.919582473747562 1.667050155024869 1.251198684687163 
1.194039823921933 1.001700951819137 1.640333380858645 1.533814224886507 
1.074914167614971 1.149843855463874 1.906608304961358 1.406238248126967 
1.025156869886204 1.704312448087065 1.467315363553278 1.790711316640123 
1.743251556460893 1.820427456878515 1.661607262316074 1.655574330968695 
1.974013792098274 1.094458443211566 1.850591214954622 1.510588367639067 
1.031781209293696 1.365025785845450 1.203747925262221 1.256156676336090 
1.549737970585663 1.424425139789950 1.821982427537492 1.247323555152168 
1.838853187228910 1.334209188438461 1.686272915239702 1.410458366939275 
1.773005478447520 1.333405014266176 1.787375208718708 1.915399629170453 
1.346218286599326 1.458445697435651 1.639851530542053 1.250664709701149 
1.903299832297467 1.041602788847649 1.199613287285723 1.738105402020526 
1.787825537260173 1.194119557139454 1.776408222721942 1.719865039169448 
1.415585951146063 1.859359656043870 1.666197232453683 1.502863549960196 
1.697573839923012 1.823973477850098 1.989853966391558 1.489356007564295 
1.170746149053088 1.963908666613808 1.702854482022602 1.823424940758064 
1.497141695228026 1.703654170322410 1.347149081889174 1.108706701346733 
1.668166540138150 1.602140704605501 1.620120799174946 1.317013344794105 
1.613622674626032 1.266817415878650 1.951148652845395 1.086189034507839 
1.204237601333800 1.484153069455919 1.298221225020113 1.951653070246117 
1.681210007342721 1.607294767965154 1.889756993010324 1.602002298100251 
1.986280305747781 1.317159529948046 1.464999014871213 1.824409387006231 
1.304903718955682 1.847832521108360 1.867799651882217 1.356702024855839 
1.667065039877186 1.013048752129014 1.610202480607149 1.473663373696290 
1.667805529661542 1.159375442486620 1.573768105299062 1.740877422745926 
1.503912594742844 1.077150064170861 1.505256394931882 1.609827284505588 
1.725040072470154 1.679663283207599 1.248453053872796 1.979257957558006 
1.933710822601446 1.003803969356382 1.246400464139800 1.342625052832995 
1.976806661966306 1.766888172271688 1.443308591004728 1.448123388060763 
1.214830076032698 1.055664481259652 1.134236682438523 1.600920823443795 
1.612497749730575 1.050636394668227 1.610555066667091 1.447373790664887 
1.998530012347378 1.867475615725271 1.470529412081768 1.952966318884798 
1.976413143960290 1.056446670343421 1.276814322126345 1.731017579848581 
1.247079268269831 1.659428000761801 1.186312588640912 1.311847449365740 
1.530901017510058 1.887611305757128 1.516713975193009 1.064518675224612 
1.045260662639523 1.433454093148510 1.821154626996843 1.388473401737431 
1.638275066455299 1.472523824391134 1.028419310491620 1.557275503004856 
1.627237925924185 1.455723997186102 1.960089274636415 1.327918993494431 
1.606865113372320 1.902999186363751 1.030820562309331 1.738198459302965 
1.970752799115080 1.523996824021566 1.136752720141866 1.984261312466465 
1.184119262029628 1.823046448178046 1.571985477494981 1.664620900643928 
1.274228351351863 1.410762397715130 1.899506876655597 1.709583647812157 
1.125699712839659 1.408863267398725 1.510865318909742 1.726225694701913 
1.061559797963264 1.399143955245338 1.671747333718323 1.354101583085926 
1.306984416402384 1.112415895046506 1.775267536528846 1.140033052675121 
1.677746994347288 1.393852410187217 1.325244782469692 1.938956172226570 
1.824690066592230 1.385141388495083 1.655518142690639 1.528930989788828 
1.018540931817782 1.055943984123425 1.716270850276942 1.154650217972658 
1.510121263453705 1.418645442674486 1.072148535235532 1.669505326279251 
1.663030495915608 1.654071354163020 1.467573755378029 1.124946525273422 
1.658697852343895 1.933354633434741 1.709111614031382 1.163926086756249 
1.103632036315546 1.388450680589475 1.832727332228545 1.342412249067033 
1.212271089328880 1.562932249504534 1.188929093213154 1.288154967942797 
1.246152638632182 1.949655969746906 1.023323518383518 1.480637440560198 
1.971720870858719 1.346931703317335 1.961350281597400 1.125857352706928 
1.948182620808880 1.591905083622564 1.221863379052723 1.661002115121018 
1.873281366196492 1.374515773992362 1.218309705285446 1.361969575371239 
1.914902314863452 1.597996748924783 1.572656713074583 1.432117710887580 
1.985110004390704 1.491053812394548 1.612742793084103 1.154603854908185 
1.244257824756790 1.843971047425434 1.473536724109727 1.141825251229448 
1.738402991569785 1.818991814103151 1.182030412867348 1.576773648819569 
1.778236846415923 1.425073798891842 1.412061051374121 1.271038291253917 
1.642447146206277 1.417360345840655 1.094117211162557 1.402711753492578 
1.437731842013042 1.940735628646168 1.486238553546232 1.469757321020485 
1.102603642674010 1.539972166271591 1.736149953079355 1.425870091251665 
1.023344485149622 1.396351062714517 1.495658818472190 1.338016068934864 
1.503286446181525 1.955655482362072 1.558310783910785 1.176081136753036 
1.381509663120811 1.000301616381958 1.002673696751501 1.800284842329420 
1.176104904104895 1.164174020741240 1.193427416439175 1.767578717287271 
1.383307444067030 1.262141888344764 1.062594511775824 1.799092154158012 
1.675953202280392 1.725394550208478 1.008718724376817 1.086970818447480 
1.219877816136299 1.923095483712109 1.336224882835378 1.203489552057569 
1.537195219004448 1.431078112775683 1.017200632046281 1.251423411016066 
1.354862170725357 1.875208889307104 1.494756983227655 1.301572550540400 
1.223348273838276 1.787208014784582 1.438119861816791 1.371633007547205 
1.233840153188799 1.194009255714330 1.453097891526349 1.347400117505267 
1.174808150185919 1.231816092273347 1.543299551161774 1.126376920827761 
1.090129804301227 1.698435714009315 1.751583437479439 1.572031459804891 
1.540083121636515 1.493923454418154 1.669852308709289 1.497919766144570 
1.881190846545053 1.287572487525301 1.294109240905186 1.010092576743366 
1.704827612657747 1.265946989978130 1.572738939797465 1.018355617196248 
1.401591850406782 1.031782928792309 1.383577670940695 1.956807449489721 
1.577068164092262 1.045037143954675 1.662865845844876 1.243799175822043 
1.947490990100281 1.998545517513242 1.621317454803624 1.552903214469952 
1.544238603315530 1.232795580330582 1.451254354147565 1.197894570234395 
1.022007787744245 1.564743115091007 1.003433865894958 1.386299105104410 
1.087872618084642 1.308569368335819 1.106620687363485 1.387987059758730 
1.713611443947233 1.601609785996697 1.899691244442171 1.598645775913561 
1.993338785720140 1.118233048358658 1.399891035325345 1.897588439732057 
1.576551384128024 1.089588525321154 1.690758702284689 1.049725109406927 
1.969102999670383 1.326539992381202 1.883400661185932 1.003548259435157 
1.427476489622558 1.116458763880323 1.356888766452469 1.387682536377998 
1.720300095989101 1.258566685765963 1.069224041237022 1.405131092867057 
1.684345895771991 1.023493557502005 1.474822799307986 1.035155451152851 
1.280516520142202 1.044984069905958 1.663767808747133 1.459515912447439 
1.523917602216071 1.612061931088363 1.929323649835787 1.601056744006904 
1.124174042355388 1.273851811240733 1.814477316834847 1.391544230410400 
1.997429471550456 1.792440617562135 1.185678296866946 1.341483066845865 
1.730365980760854 1.300505538736069 1.039007807138743 1.176305721270169 
1.919337790073066 1.758044226588710 1.300826234023255 1.812402114196227 
1.479352946492317 1.826096007517704 1.114995891165083 1.167780763821701 
1.704384558987050 1.588643560668957 1.051303215681821 1.169546614127677 
1.324682912731836 1.571477373711097 1.571075108952108 1.146383891980041 
1.208883693322497 1.084194427667732 1.597766549887608 1.758273547900677 
1.570637011288744 1.998857332614147 1.047199649151802 1.667096495407559 
1.590246930415090 1.193476245606482 1.060990256052323 1.946710651602097 
1.762281742887049 1.478349460279756 1.592248338842881 1.971378026128648 
1.154097244638224 1.568159956298438 1.403282132134291 1.497757554429148 
1.865494420597536 1.132963753950434 1.185908941694029 1.739819210432973 
1.684061111050857 1.127013349460139 1.223544917386751 1.580812626930392 
1.100775810183528 1.063105257994467 1.393937536802368 1.622064901100667 
1.808622406558397 1.253360551537903 1.145197252317815 1.006169493417341 
1.819298410587642 1.422150438386007 1.524140727372362 1.572903571806866 
1.085527809853397 1.046382960932468 1.943134691890350 1.283287928065182 
1.780235549375959 1.863961275152995 1.088222663132023 1.208668186151068 
1.995722691182925 1.739432343258851 1.898626012611142 1.029541706523636 
1.142271326372081 1.058397560112318 1.113374689095462 1.583111613446122 
1.985746070918984 1.295775533974701 1.327710044728412 1.077225927818732 
1.345606870228225 1.041006701420937 1.632976127436982 1.989016264217956 
1.825321588514718 1.928999950595723 1.492502342668272 1.676238456713323 
1.498191858647036 1.100565004434367 1.120378513587810 1.710038871526617 
1.313926209991997 1.348278535133934 1.647267366219046 1.827096107640441 
1.374524309509941 1.533155423766337 1.850326548908113 1.092464433128504 
1.332854598095326 1.153103041774098 1.114185166385642 1.291729755836158 
1.472669590513525 1.766080287740689 1.310864327525133 1.642153483139028 
1.545150480736298 1.061246781775631 1.622389478397432 1.000284702124750 
1.767984679320504 1.048285920082247 1.449923857202384 1.531096878483293 
1.135867571412834 1.445584277320247 1.027051181779893 1.898415935863562 
1.078114169985682 1.618747440874871 1.112680475830920 1.000306247809419 
1.516294249786907 1.289410659032900 1.411085963700354 1.205174604861325 
1.118058143755172 1.149508054425783 1.461481216712609 1.982925232504087 
1.410995445592506 1.784308597810532 1.991171350553786 1.070103499505315 
1.568326469774467 1.103575386240270 1.482663870308413 1.173258305894106 
1.659428439668888 1.300370758298481 1.531172634990592 1.879707196705264 
1.194694459437553 1.497553773674908 1.312479237972609 1.427284998017171 
1.203443402102538 1.351518884788947 1.661847289835853 1.151992623036915 
1.170443985393773 1.269023409241909 1.809122956878956 1.809167802041291 
1.354112336985234 1.876461797403716 1.271276773246668 1.649298271574700 
1.496075019898902 1.892253906657722 1.976431027082492 1.394415264307469 
1.325395703002605 1.674752378571618 1.160487161640089 1.638458532107156 
1.720136015965252 1.367831647307415 1.289707884576535 1.809474100143955 
1.679155536342638 1.371293363929820 1.353385145835665 1.926603906548139 
1.244824431490888 1.577868902888411 1.338486174925716 1.617137119128394 
1.343025900847185 1.203945412199111 1.265982671539985 1.180674980995038 
1.193045422630005 1.623522907155433 1.696624240814208 1.282608928610000 
1.993412448715858 1.903529406735217 1.970635890129493 1.151421402091539 
1.744106195727306 1.902867775871323 1.453814307231057 1.163311914526444 
1.886850393324044 1.803159706769869 1.613134018850731 1.838674275901527 
1.963014694591454 1.397157539843443 1.913452820366557 1.408830419817462 
1.820408053384011 1.977266007758004 1.935477934332976 1.060985294407855 
1.335343407000893 1.323726753561463 1.246891115380125 1.482320984926831 
1.060921391067578 1.318422751431146 1.958970276456729 1.624040251547288 
1.534031791938454 1.985121705921140 1.624149385801174 1.004045155216378 
1.984385239204379 1.663456201945229 1.816978630517690 1.320042234409870 
1.229684717856876 1.655017569986871 1.386431194668962 1.194455894936759 
1.153209777220729 1.086155166515588 1.876565404602320 1.608239653151829 
1.633257995730526 1.987511423499257 1.300806857877256 1.665943448528569 
1.524550080963260 1.251513438432653 1.487035756941710 1.459519699110899 
1.155736332651352 1.554182577780621 1.314509883765835 1.707306596908880 
1.997259303169420 1.209621247326992 1.678217782364604 1.604915739704378 
1.965015117412792 1.072778478439256 1.570192612872940 1.983015308245658 
1.165503088806620 1.501813990019178 1.787227963608649 1.555865070768528 
1.621292512756488 1.326032478377754 1.760178318348328 1.116126187820030 
1.084457945528726 1.847301032767868 1.044665813253637 1.352997153636349 
1.714585680180571 1.529708125463480 1.461069378978392 1.293963544310195 
1.283276139602990 1.345493034128683 1.438828220450840 1.193618842514659 
1.762494122689288 1.003118548926267 1.544192153735318 1.542055528033559 
1.039429203617603 1.786492079347767 1.277820001987822 1.188514482535946 
1.268282728792223 1.387993872456285 1.265242681087439 1.072849314187230 
1.207544401105804 1.568630784835170 1.425791129614700 1.931371392625575 
1.876012826951906 1.913324599187157 1.606333603746001 1.375114555265651 
1.180597513127108 1.894877699174480 1.207553275947068 1.140898441253836 
1.127483792921108 1.345904971620644 1.549835251021446 1.234093378813221 
1.851237930938627 1.765743444026746 1.215271214538165 1.695894287132785 
1.093458018072792 1.545958446808970 1.367703619157273 1.608058619204378 
1.737729327697169 1.371745332357260 1.293411339177172 1.956315835155433 
1.484886741939891 1.691341643340962 1.835982855684937 1.270484186300563 
1.081562765017267 1.947864516577593 1.320206825121111 1.350996159585220 
1.509320131637615 1.157835905435908 1.041200139794050 1.118261578383928 
1.314188638040959 1.896533001944445 1.753423792205019 1.445298349690707 
