# Supplementary material for: How Evolving Heterogeneity Distributions of Resource Allocation Strategies Shape Mortality Patterns
Source: PLoS Comput Biol. 2013 Jan 17;9(1):e1002825. doi: 10.1371/journal.pcbi.1002825 (PMC3547821; doi:10.1371/journal.pcbi.1002825)
Supplement: Program S1 — Simulation Code. Program S1 contains a C code allowing to reproduce the mortality curves of the paper. (ZIP) [file pcbi.1002825.s010.zip › dSFMT.1279.out.txt]

dSFMT2-1279:9-19:efff7ffddffee-fbffffff77fff
init_gen_rand(0) generated randoms [1, 2)
1.156831223459688 1.953102598919505 1.488013133047359 1.105592242939646 
1.756666504386507 1.690453480633489 1.365624648541421 1.753090951057517 
1.188492820321510 1.316363338748397 1.862503124432107 1.060669621217250 
1.079655348652178 1.753098694159565 1.241247999908893 1.345669684480899 
1.719305024420935 1.843159163987291 1.508015231349763 1.172186550392653 
1.219648475195565 1.924203146904178 1.815070203581003 1.917172564476775 
1.102311538972941 1.878408460002946 1.251644788821400 1.948223870239490 
1.044968458249336 1.105173227127808 1.398897002419337 1.058929203914090 
1.854494940686500 1.634447559829633 1.386042744905196 1.513651387167239 
1.190514158695152 1.210933600700949 1.436049539013006 1.751664448648160 
1.606077847063080 1.211097471630614 1.623685285393927 1.189218395724623 
1.239676236413326 1.526818372471840 1.297549363641707 1.522756144124025 
1.407407609563871 1.239658770743262 1.016650800241065 1.507996669431624 
1.082166236950395 1.592039438453422 1.201921846854314 1.349068197869612 
1.045672954666002 1.497344592793704 1.215486829998352 1.581095758511412 
1.831814855518728 1.914917033907067 1.115460402706716 1.836588528857294 
1.451003423569281 1.529707662356863 1.676283338278528 1.361986562755080 
1.042219216107680 1.827213009231513 1.822125284189564 1.383212188216497 
1.652193821444073 1.901955559670723 1.944834835148568 1.205009005944989 
1.990578597939247 1.409077349219510 1.244306609013208 1.530734993748317 
1.799076758531754 1.311473225620770 1.633545645026178 1.342543707921812 
1.400196635441060 1.161646319952320 1.720807327063207 1.090973221593006 
1.317569412361829 1.717788578418093 1.179285731772834 1.864400740597226 
1.979333096473101 1.895249815167755 1.408974344048483 1.148198186119606 
1.341037447969234 1.338395189692571 1.145539667894221 1.288054807402476 
1.304130583561173 1.513870592761358 1.661597871765747 1.638232027527948 
1.308110576438791 1.960051333425258 1.738612178945028 1.006034979044443 
1.825876403063155 1.042021808095839 1.439305670187313 1.839528880455942 
1.212624167964505 1.668640062637432 1.616953276327668 1.458294966374252 
1.592572412151134 1.382200046939877 1.126973005414268 1.404813484316637 
1.680906950115441 1.784949403094847 1.106969745704120 1.628848605150703 
1.791966694744996 1.529716964436896 1.942205004776965 1.913772737533591 
1.965683523354432 1.249041237631133 1.639834288160186 1.132186836865816 
1.756844257815402 1.255140489943370 1.936981291857693 1.640122899037182 
1.545448699644884 1.914117127472573 1.278930954192835 1.165264344216890 
1.377486021307755 1.087975482636387 1.371889954529951 1.238873830137439 
1.468229016586038 1.974340253470751 1.573998497405239 1.045127222389102 
1.331445640166013 1.285518301234608 1.651860223644249 1.312560309483186 
1.488881905966896 1.010717355333711 1.053822454284211 1.783708983029679 
1.036658291400169 1.793932684575095 1.088581385804463 1.497540145828497 
1.825168722677575 1.835765906644812 1.941325055731064 1.808231064678380 
1.500762582946683 1.191682504125067 1.478299381124465 1.176832052263767 
1.097629643266871 1.573802763722521 1.517183903012012 1.856937225785671 
1.180326407985140 1.119252123060017 1.674857568408385 1.308362170347256 
1.010501475541791 1.742962782209173 1.014088018804621 1.198200454455286 
1.915160185579037 1.595117307361694 1.790068133995175 1.246777541011717 
1.128121499447567 1.130931841532801 1.920274451844516 1.374113760423451 
1.821879058061152 1.171797307486059 1.197822699206938 1.045915548069874 
1.196673338453378 1.389473073666528 1.009400930256879 1.783242393826357 
1.957357459248577 1.285237714196815 1.951415308562339 1.079683515067420 
1.916874342815700 1.974573113714720 1.928864984955398 1.797203872234484 
1.065907265238493 1.513940266086302 1.612781788886007 1.524648492758516 
1.372512792936750 1.050913210879113 1.057306044782054 1.454566999391232 
1.659074908088143 1.113093767807257 1.179262515920685 1.471195525982817 
1.560948754071548 1.228292055471363 1.339894639371263 1.763566698787036 
1.169712710497199 1.200165214904321 1.489238509764560 1.368277402025204 
1.320845330335213 1.092475385598403 1.453391462069052 1.703141147755977 
1.150354822354387 1.683704760539812 1.463479694997500 1.435480761308358 
1.367461911481307 1.669991357338214 1.453088211581979 1.723563064019931 
1.605531400943039 1.265905021579103 1.073664796515274 1.539537943479191 
1.540691948874689 1.923786049476228 1.952857256895252 1.155643953925538 
1.522942082703703 1.195204628421846 1.440909360315107 1.380081635949815 
1.965514829993491 1.163232689815564 1.768509438067885 1.706726552664230 
1.593932366425516 1.710930699006304 1.490491654492058 1.551815677031859 
1.490636596842656 1.944822100631898 1.104943797497265 1.228559377149231 
1.532311987406922 1.804451041438629 1.050674951904306 1.880623965860059 
1.555392236368580 1.885270258714788 1.805581350696180 1.482361927831050 
1.639213769627502 1.860736575482779 1.471878016688956 1.354861820474183 
1.883437163191178 1.068612178242989 1.549561761128394 1.106882825339392 
1.876698426962869 1.401347107609706 1.938147594224835 1.779070431918822 
1.906674855351909 1.986213984334163 1.654789607521931 1.537302009789823 
1.716184524014637 1.938069911657517 1.230571926411827 1.532990464621119 
1.173838896345418 1.897781689081172 1.723838884986917 1.659747102732303 
1.930983705067063 1.557309987091102 1.030165803355181 1.919490223193123 
1.976910576074522 1.496850712446746 1.457540080023718 1.768774221862170 
1.130186121573405 1.841843069790499 1.203905096875537 1.577867557474606 
1.073604192818759 1.634721132076596 1.905217202456042 1.556591712223129 
1.791415686930466 1.768943522338185 1.604423043365542 1.933482097475557 
1.681909848916382 1.941177683682055 1.808301128177719 1.146379213154035 
1.996047329392419 1.743574511954225 1.948971963823737 1.484847600794186 
1.070964951318150 1.668314606087477 1.549915185343077 1.463583559595393 
1.764835492694428 1.738955392672394 1.784846964980701 1.540994029491036 
1.135457939089477 1.110902702421182 1.903874999898078 1.093653409577255 
1.679368996095609 1.554030336492390 1.680305140764203 1.182548658103410 
1.956153597872059 1.468966361523014 1.748207388960998 1.906578474239568 
1.416393517884698 1.463431165460276 1.656366835746428 1.394677080531566 
1.203487400224165 1.279532210085799 1.211044081137151 1.187186590484611 
1.646240291357538 1.878766637818457 1.979328388298826 1.177875200242682 
1.172796444035314 1.951265682835827 1.932521659233660 1.795525100895299 
1.699478603778156 1.137920394381872 1.514982732249643 1.836343151389021 
1.522172042626998 1.010244076434187 1.658687264901935 1.807506184274940 
1.811513111109080 1.584995458393552 1.321970979433013 1.376715235295936 
1.427713459600185 1.296468063018915 1.136418989843409 1.782670444168642 
1.807997411880654 1.595157480492708 1.895398963084628 1.701128480008582 
1.517665144540125 1.336785722060292 1.645815838215375 1.200315603687943 
1.580046973050915 1.431745709778808 1.892439578406656 1.141896309261979 
1.561067845517661 1.315845690604573 1.380657105153170 1.675705868609686 
1.492584626832412 1.776375753128469 1.261659267163982 1.787025035496119 
1.042718875692375 1.284105737608529 1.500018678229466 1.675259979994218 
1.000345268509699 1.141166378706716 1.854410521857349 1.967058588237171 
1.761797362062107 1.651923339958939 1.857272572010084 1.711848628223469 
1.714330998808290 1.158543722698159 1.683025406132535 1.107777564472638 
1.040051186173257 1.917029900405936 1.699087050437494 1.039817661707921 
1.395247475646546 1.810925041572562 1.776447565149311 1.073542240507331 
1.851866054277840 1.454466578800397 1.188963229761846 1.208703290007485 
1.087408104518285 1.457397701223419 1.559493406380787 1.986405037776520 
1.900053127563089 1.297761556586606 1.960280070727791 1.777755319614230 
1.183480012973464 1.370087135233320 1.104934206546861 1.540836406215743 
1.199115356966964 1.258671881577394 1.766928398858050 1.209327154144644 
1.705690304427969 1.005639655689009 1.703215918228357 1.451392357389786 
1.983841251276006 1.606082069221591 1.338157359571741 1.131882917261225 
1.029144836593801 1.169120605432338 1.561545198065166 1.011440153739328 
1.288418100307587 1.958410099267099 1.999862090463807 1.451832410463202 
1.604859378846480 1.801994840996798 1.997119647737463 1.564863621418552 
1.324929902191327 1.878738675518148 1.786618150459407 1.709449198989919 
1.749227917884281 1.182888621288687 1.470956072690871 1.845300497447800 
1.161902015261478 1.832270859237826 1.992818864353968 1.293394692764044 
1.120067081704437 1.662654641894291 1.509948916703458 1.430116986322376 
1.758818975509031 1.827283816303588 1.520683995898051 1.499138470436354 
1.771280158333642 1.724937696949516 1.264536606799893 1.929366540221803 
1.724157189096200 1.160457487867541 1.181554833637712 1.347477670532897 
1.263417373233776 1.708118036258075 1.473342282976962 1.597193330624696 
1.976498822499467 1.587793904794555 1.141298198137007 1.619676445490467 
1.979185878552326 1.628857359666120 1.959435174214784 1.798294545284924 
1.438465236448256 1.459126778067594 1.652845048337102 1.841202313703175 
1.279055498194921 1.742943531305350 1.735906336306816 1.466988699519840 
1.757451789180506 1.205528715185747 1.718877852300294 1.371248213040827 
1.296921322591049 1.148661202296145 1.816039729435041 1.580476569024068 
1.468299675968722 1.601723324324593 1.895882936966790 1.041532819561606 
1.462095363072948 1.505875773532547 1.617880938156393 1.239455796993716 
1.769387076392791 1.980911130747113 1.929970387278306 1.292675091153095 
1.858561853677307 1.554630713775607 1.124763021650272 1.266980781700181 
1.515640755219148 1.960551448330238 1.940428366897102 1.276271819988583 
1.226264054242100 1.285803043191038 1.839953894814995 1.907666334361365 
1.880072649539257 1.979182861064231 1.838455013739228 1.779242654955882 
1.670998889357935 1.336252527181265 1.064417517195582 1.807185488634110 
1.179768650122665 1.842477065145519 1.602866820956490 1.459606993361504 
1.935008080117779 1.847946352592725 1.029292256709911 1.923983426517378 
1.108158909176367 1.942577006293535 1.386917761143318 1.543602240525929 
1.871146815961502 1.404592162945529 1.297988548171994 1.073992121486653 
1.147229581933886 1.447984203660208 1.756281686160205 1.247922789618099 
1.443610609333816 1.785367647571114 1.216749649747209 1.199166610535386 
1.563103885288706 1.049280313412735 1.655613223192582 1.698775362844507 
1.497697237317649 1.830160931820977 1.188121834323510 1.853439750203814 
1.952301590558388 1.512427126054576 1.472965425327314 1.231551810649639 
1.584047633197812 1.039503062168514 1.903494583436149 1.552309941650418 
1.837096818804315 1.609158085773776 1.444395639807581 1.444131185213436 
1.651842581599900 1.884674776479383 1.974614821915374 1.384839166461168 
1.836175302229679 1.469177746233650 1.049072223135564 1.812133973147964 
1.699334616995487 1.284307249902071 1.524733190129284 1.868117692363352 
1.041741172889964 1.183445433667536 1.656309292534560 1.062359972867902 
1.850427040669602 1.541595195856654 1.791360911347246 1.971280898284064 
1.271644696368681 1.469850797527078 1.147292724823231 1.810894783098288 
1.832446720209921 1.227295497750877 1.866445869287879 1.013946718008323 
1.898902033062568 1.934014306935914 1.028642189436153 1.507769359928255 
1.019484845534266 1.617114664162243 1.033137303324840 1.009366810093216 
1.295242881900676 1.278946203956140 1.980352776252072 1.707426376894515 
1.090663518536785 1.788829723461106 1.417872285141475 1.346290387106084 
1.117321623318257 1.827744655304627 1.569661255668497 1.856990122132496 
1.141888659898091 1.754480755572393 1.799533979534302 1.027486646479050 
1.830671400605411 1.652512239653667 1.232874247335748 1.973583030300139 
1.888629503665612 1.146538391032964 1.836989291767818 1.613078540895394 
1.294576564530330 1.003551004952085 1.557974730893430 1.851898637686015 
1.435819622505834 1.885835757736636 1.398068405968634 1.250609924600826 
1.837479370618849 1.960425438525779 1.884651988942438 1.697573248470120 
1.379421715315408 1.130556502944913 1.189528040848981 1.770429631916263 
1.004383242567405 1.770904372068914 1.920003213151083 1.589876651157004 
1.919048469580962 1.619890036320521 1.216666606179940 1.300732764418040 
1.758764742270067 1.815272367759942 1.636428904922050 1.832020420381234 
1.132918517090834 1.047344904180108 1.093784023323014 1.188027776763255 
1.769880186651337 1.398941491899040 1.158049566238435 1.779688822271047 
1.519554198573789 1.315924392990979 1.832177453916713 1.831577850448904 
1.154135819652193 1.413778661471850 1.601810940431294 1.580227532498345 
1.071621710209999 1.830225298367331 1.904739827439006 1.702987363005402 
1.257623024402392 1.208453981937076 1.097379342006390 1.857201311205082 
1.494866724173578 1.194191851175385 1.276460314496163 1.372559583476487 
1.749257357696145 1.902029624528757 1.284895195945893 1.302443489928255 
1.969993834217031 1.493817908817935 1.110080631194031 1.134561557471749 
1.058836755799774 1.057130658562627 1.380835677944458 1.745939940612085 
1.032827669668879 1.783125092821049 1.745032542420123 1.015012447005450 
1.626688904238441 1.790414538687683 1.866518306939001 1.067433189212285 
1.958902697722877 1.183084745129312 1.694077672298559 1.430838228766031 
1.699674581449869 1.952961490106078 1.755309809916065 1.034831587429014 
1.183622577469353 1.361473401305092 1.609523789945413 1.565596220623675 
1.920965818846561 1.575492951965185 1.691825007918061 1.636736356243868 
1.715895887980417 1.090958324314315 1.772996525578754 1.167240400550016 
1.923076870813826 1.794331168040257 1.056591202889793 1.482666930397992 
1.719339297722720 1.379750112370842 1.309616473101245 1.363875308917129 
1.048981894158290 1.160188073192987 1.895452555927580 1.379271642131591 
1.949583661541175 1.436974034734224 1.692954273154841 1.529745437816717 
1.382099324203065 1.413222919779780 1.786227025175213 1.500972922386298 
1.989261639044304 1.749153338465531 1.420680671123542 1.753186200086421 
1.781497845073714 1.438109803874597 1.702648467717826 1.781002331003510 
1.156537764567500 1.630422369070252 1.158451346436536 1.808118349329677 
1.495174358112385 1.301934670590789 1.369270445179514 1.542731782899012 
1.915662838882114 1.948625119490314 1.950320814205412 1.099142781006161 
1.819115552905063 1.529203880707994 1.145283854765807 1.344751895034173 
1.636874820082564 1.761311445769347 1.838151012575919 1.436733760105901 
1.680827691032739 1.006191090917144 1.348962934139930 1.521326270581195 
1.486612191597510 1.304352844016017 1.492898723900874 1.574769629791024 
1.079827673754994 1.485286878839163 1.671965783066957 1.597574186889307 
1.111776451984124 1.842152185103984 1.130679920980772 1.131270260236859 
1.278235720848213 1.755350892890302 1.919221506850663 1.221114455110473 
1.294884136159642 1.709662525604445 1.995440504981431 1.102498244147577 
1.165104365059219 1.246917358634977 1.663100638761350 1.762344482594712 
1.738036978372999 1.970558093986147 1.975135038181720 1.089766672836557 
1.194047413826271 1.887440629789578 1.945023992254844 1.662660858380828 
1.012546880662666 1.746422706603348 1.451242160338531 1.971987255617700 
1.517506376764677 1.332873655718375 1.803743956211314 1.269639313709432 
1.255192845012833 1.947158901126266 1.953493329968637 1.616436212586262 
1.487102993790441 1.112453406821629 1.701950502954138 1.798818443273135 
1.241758329595899 1.272450253014750 1.059904849336927 1.632690775130774 
1.906342845163335 1.064880988977679 1.893493738780686 1.587279230164033 
1.642313571993533 1.300961772333085 1.975073005942000 1.739811319514881 
1.093115845170034 1.435698080349287 1.429229589227551 1.055591614760253 
1.923585061967995 1.107767105399799 1.880099819618092 1.562125005616731 
1.957339551981028 1.765155992341599 1.989856228081166 1.809253892939498 
1.430677056755089 1.683615855310932 1.882122537159289 1.309808865040549 
1.383505756335199 1.200584827584022 1.711182235258465 1.764101584403521 
1.969978209495469 1.785486667088914 1.949277273932550 1.832995229702844 
1.667802937751930 1.916074216956237 1.626542752792327 1.667326544820278 
1.604986734605494 1.901517152541234 1.691918439818144 1.323371398608242 
1.827331385059101 1.381811337759627 1.341407798507988 1.722137617481000 
1.093022790250391 1.613860317179025 1.721631619923840 1.538155485060965 
1.346162000863578 1.467198403583808 1.996599781099279 1.359040102226531 
1.461392311526998 1.132491112315587 1.764665072665883 1.476847818335842 
1.743705138763347 1.302312557804937 1.452429601797827 1.721658149878821 
1.064370623998018 1.777442061490693 1.879704790994477 1.624835815121080 
1.139295428705441 1.826415557395320 1.847362285103470 1.079524699124963 
1.152936814782536 1.391344489249948 1.382969831514588 1.755477413385667 
1.756283572499010 1.945246018429232 1.812883563069099 1.167646667422380 
1.601479219050103 1.491262880514107 1.068821425667737 1.651840914271852 
1.796172556333166 1.911789114179145 1.013361525739008 1.655771238041839 
1.745072683908006 1.195893033309421 1.571351116135375 1.228987649255706 
1.803026612083330 1.434045839930020 1.291990496481559 1.619633619348228 
1.575146541348941 1.161900292790780 1.508827320299430 1.887421666240000 
1.091601009260696 1.763320603812615 1.029855213042826 1.012995081140343 
1.258846776326928 1.184211354331455 1.677390757603922 1.733228196781112 
1.394044459121053 1.325516245226029 1.176335737396861 1.792561231950753 
1.008598491393521 1.836482314141504 1.610882632270619 1.690679830923169 
1.837591966255078 1.160128581560267 1.654620893760503 1.616290221473123 
1.753346514672486 1.520722242935765 1.839748199064077 1.321741834993253 
1.187411486332115 1.131827502674687 1.061020167760792 1.643145412931862 
1.766706698145981 1.329259030012106 1.402009332786640 1.076972207326793 
1.413579267005697 1.502723550444540 1.484982646879933 1.670875406510761 
1.245360568168656 1.165380507332637 1.116665339233061 1.194034154425866 
1.545766023947871 1.402597432241319 1.030852556202480 1.708295654279878 
1.013431369944712 1.350541334176504 1.919491760151125 1.967608250605749 
1.785184571073000 1.967815994377165 1.558337591873853 1.474609396390283 
1.996214674294498 1.905553502363882 1.377030530363678 1.335347843539054 
init_gen_rand(0) generated randoms [0, 1)
0.156831223459688 0.953102598919505 0.488013133047359 0.105592242939646 
0.756666504386507 0.690453480633489 0.365624648541421 0.753090951057517 
0.188492820321510 0.316363338748397 0.862503124432107 0.060669621217250 
init_gen_rand(1) generated randoms (0, 1]
0.419885517221934 0.810112585108877 0.940236453400972 0.623360474420156 
0.630616293919298 0.212300534719664 0.758834629575185 0.875883062362439 
0.128970203122565 0.517725048970839 0.282344071433076 0.027599994280744 
init_gen_rand(2) generated randoms (0, 1)
0.089579978452761 0.658108704671168 0.366647599557840 0.230628125941176 
0.368742760048532 0.295514717026912 0.799388611483071 0.845396233345246 
0.990732824244897 0.236521332117139 0.466784235663302 0.837080121670923 
init_gen_rand(3) generated randoms [1, 2)
1.944705789242260 1.198826816441233 1.789264220413955 1.051800701136341 
1.693443194328767 1.588289742366447 1.348216260205265 1.367549740192885 
1.332701251308635 1.846695132725040 1.037688452208743 1.552307844874915 
init_gen_rand(4) generated randoms [0, 1)
0.364763168484598 0.148846426776551 0.872329428387068 0.343385782383902 
0.383122366941475 0.390558746496138 0.005591283883566 0.859926560559612 
0.145724364255677 0.834225748319710 0.133152262304825 0.862810035918125 
init_gen_rand(5) generated randoms (0, 1]
0.599092557469907 0.302813086929101 0.614374673163305 0.665123451363622 
0.690796350145810 0.041741010504964 0.823887165394826 0.842976190718608 
0.769367981663134 0.860840976959229 0.495724637344198 0.230007258352545 
init_gen_rand(6) generated randoms (0, 1)
0.165051757946821 0.690581886628497 0.736208960344018 0.552508662438028 
0.072350796923901 0.415862912604273 0.504625468507835 0.986912447926083 
0.537917448566223 0.119718663064788 0.918823649781281 0.539804429814354 
init_gen_rand(7) generated randoms [1, 2)
1.806629058661570 1.356620156492110 1.628455292948148 1.591950778457712 
1.613322405427325 1.904062787866744 1.677662541032122 1.694293074995702 
1.677058200427991 1.058220227060939 1.021023325117410 1.491172968534249 
init_gen_rand(8) generated randoms [0, 1)
0.664045222410042 0.519485589911291 0.428938515879274 0.187433874251216 
0.380468071528059 0.385008871251893 0.766034128812132 0.913890256547367 
0.995404678384921 0.901667075635926 0.626573153796530 0.484723857332466 
init_gen_rand(9) generated randoms (0, 1]
0.221135266765194 0.600297133236089 0.803622177245053 0.101906582153485 
0.304794307051574 0.589095604432693 0.042522338645820 0.340459761494362 
0.676947095917853 0.440602727741034 0.029707774803035 0.232513496906324 
init_gen_rand(10) generated randoms (0, 1)
0.063923425723319 0.696698843092628 0.175240007707153 0.253053694266930 
0.944648897355057 0.390397316932160 0.770115877919974 0.994836197447424 
0.562023760128554 0.677703357963455 0.375459842300269 0.802211026490111 
init_gen_rand(11) generated randoms [1, 2)
1.330864640767377 1.943461735677700 1.905524708078131 1.078128098866684 
1.868714214381825 1.194980990636967 1.970713522936120 1.897751381318548 
1.581438655548554 1.051817069102332 1.862023841730708 1.493085722188936 
init_gen_rand(12) generated randoms [0, 1)
0.022722061293032 0.014476914752158 0.122124756939761 0.584301647229114 
0.869463415631740 0.110606917877002 0.193212205568331 0.679598296627050 
0.022740503638442 0.184246950797877 0.804296423523108 0.739781322527131 
init_gen_rand(13) generated randoms (0, 1]
0.535984342613372 0.457694267735412 0.900698388656309 0.295668930722970 
0.731809260076569 0.596568081442974 0.242172600123957 0.214145052700693 
0.348537097059960 0.596768874288247 0.532006461385099 0.863105268549116 
init_gen_rand(14) generated randoms (0, 1)
0.601479715434419 0.063401545596355 0.639112794629247 0.155619399060625 
0.168639297660978 0.214600675258439 0.729977971513257 0.918494007234260 
0.701473207908439 0.459302858294487 0.410590573010929 0.660590541698988 
init_gen_rand(15) generated randoms [1, 2)
1.384391203136248 1.355206507648709 1.727081991734582 1.431011782457996 
1.860763145826088 1.334360991808025 1.605932906911673 1.281072871037458 
1.500355479067111 1.343007103311341 1.873386836163271 1.624902476841801 
init_gen_rand(16) generated randoms [0, 1)
0.366375648525236 0.623653117083147 0.527965547807329 0.536923729261090 
0.360675435096679 0.579977354525942 0.098889590363603 0.085270015126793 
0.549526703000319 0.660129368139932 0.275955934030721 0.629527778870302 
init_gen_rand(17) generated randoms (0, 1]
0.571033516685347 0.801561141784205 0.387144018237191 0.462337614240274 
0.183045847505072 0.159160289615046 0.650791916938565 0.775624671176864 
0.998714392233697 0.856441607022886 0.853716019974940 0.701770813671765 
init_gen_rand(18) generated randoms (0, 1)
0.596187131129228 0.680763242947653 0.987125180268455 0.176533501418735 
0.770606870819017 0.944869463485739 0.808055067469862 0.541339364586326 
0.563121424243466 0.481499658727594 0.778718069808643 0.124570684486376 
init_gen_rand(19) generated randoms [1, 2)
1.963343696240910 1.705055370779093 1.003619564212299 1.321056693465327 
1.365799237264602 1.962752617148570 1.243807390056933 1.550481876603983 
1.927149285828093 1.083379318451816 1.924904794454879 1.976308349042261 
init_by_array {1, 2, 3, 4} generated randoms [1, 2)
1.172576948108100 1.016530324026134 1.115872658893861 1.331575522171086 
1.023881368758961 1.514728489172135 1.902702203511789 1.301427216149078 
1.300372479211817 1.680793219819937 1.258929783674165 1.288714917459612 
1.641105595348154 1.200999755994626 1.549216880264564 1.936335917342217 
1.515149574696129 1.738974925233382 1.494785902679260 1.115535262925720 
1.014700954669443 1.101368922470177 1.237915889489572 1.583408761641234 
1.302299927800841 1.932581852941830 1.999007450796075 1.378459556343582 
1.621923063736184 1.756230918580267 1.210954925144675 1.159975974633603 
1.531106942343304 1.200201641875145 1.608768410297702 1.363687154142534 
1.115133077738700 1.605316978197068 1.656744148122703 1.435436026186166 
1.111397035822630 1.896552033226138 1.913718649705044 1.944286287856050 
1.276491849061627 1.545493925803933 1.156998948625908 1.150493126355186 
1.057621550724871 1.343493147082714 1.886843100872174 1.970906832483428 
1.997135472589361 1.592652053632663 1.975253145635732 1.323380695386456 
1.697947919247237 1.746828637444213 1.218779487009434 1.761685149269640 
1.381356761320259 1.304449426161052 1.539316270766897 1.844657049785946 
1.667543438752628 1.501525659575470 1.778046444193608 1.144797277684823 
1.527646404421983 1.981839686562697 1.354255832719674 1.795302350053642 
1.256911377648693 1.903740436620551 1.189711313853743 1.653981502940068 
1.696150592414182 1.643579948959543 1.629334231936199 1.506632361692406 
1.545771535150996 1.428090815984604 1.584516572997732 1.690502598798524 
1.170971235094742 1.385637423363984 1.972885119424842 1.541759611145578 
1.415875290303133 1.410306684890914 1.666306009417349 1.649855694352930 
1.078690550064123 1.026398708024463 1.902445630177174 1.940712395004192 
1.742719347226414 1.260052586895806 1.219629652889260 1.006301191787634 
1.411041803562504 1.997193905052715 1.532472345255677 1.318147722374886 
1.801144152308210 1.837727311909844 1.770234540954644 1.171364086644283 
1.127611227065865 1.121005763860806 1.391941474321805 1.621864689870358 
1.474291677080280 1.747732612430724 1.155679202549890 1.897857841967359 
1.649675269130899 1.423894205693351 1.146286387571503 1.910649651351765 
1.747177949755270 1.975716617920535 1.752172448733651 1.075524326801444 
1.668922607299254 1.385094580019626 1.098851952643049 1.340248428249379 
1.810503068113603 1.979141732664828 1.606149777879131 1.793836330985758 
1.398563299933439 1.000450161478666 1.707789980870174 1.714165279356726 
1.836871012382983 1.672319678805194 1.756771010203344 1.938668606138787 
1.404344346949407 1.869466875217024 1.180594897055295 1.946915611391285 
1.814183103400641 1.503575626560171 1.689188999403985 1.333844705555049 
1.789651528953342 1.885804277471215 1.303821947977459 1.731380294662582 
1.176314329736050 1.405050940608111 1.246754267981698 1.521601508504065 
1.597296764380452 1.857205912278700 1.581898133100675 1.448147293987399 
1.079975997935836 1.095624775714471 1.295072373222074 1.029541054443967 
1.416350422087428 1.275467800811574 1.632185594820923 1.415468187530418 
1.384852774278711 1.181660332993600 1.768026076929331 1.078168598935904 
1.752442714308634 1.538886920368595 1.111313005760148 1.843839012047274 
1.955910191921695 1.910914931994077 1.385115239038495 1.523758589597423 
1.068883454045747 1.594374166708486 1.234908259679628 1.605148491109518 
1.892464882353921 1.843473716387380 1.329701775419234 1.476146954067875 
1.758515361654646 1.866132416680839 1.950829777774573 1.175754969411656 
1.156369466727406 1.132227295062327 1.916248929662574 1.805808289595103 
1.856623102749863 1.708794721184679 1.593130555222920 1.189704305261320 
1.506433148293068 1.921474844094136 1.171439592551849 1.772969137048035 
1.616049693761552 1.353450775011675 1.427756076495220 1.230037976990759 
1.428155231921874 1.167503312024862 1.030163470607928 1.838098466216771 
1.978461477831330 1.767381794521528 1.546720442497419 1.133001192972670 
1.715460890685488 1.021323361529654 1.212692462139932 1.050464004750597 
1.357311391349800 1.617760569399808 1.044462415859648 1.781705980120053 
1.709248330707018 1.787154979066566 1.061261774872202 1.388712815668491 
1.159870066597682 1.774920755693078 1.584515450146315 1.328332250969545 
1.562312679443558 1.684077348093935 1.490668451204595 1.371329012790914 
1.713875942992628 1.452512736666419 1.671061704435186 1.354166172506009 
1.533253768736698 1.857395345475969 1.950060973342374 1.514487066525394 
1.525137139076077 1.955674921565144 1.932815519915550 1.344568560100464 
1.726569339996184 1.272718652745272 1.331217699368657 1.582887019763915 
1.505070384505839 1.129581411540526 1.231981468134858 1.500675167834331 
1.661125491085856 1.535687138210588 1.430870135480697 1.047324606931489 
1.133145041879135 1.315376084198841 1.794525858191156 1.347741393803225 
1.059373639318468 1.643514646792671 1.544564054395949 1.360290000487252 
1.026769528991115 1.524972075983116 1.750590387051279 1.250456588590998 
1.360142164370066 1.973902145293277 1.947345088107104 1.319525494691602 
1.256269081460315 1.880116835339806 1.645592143126674 1.841857182954988 
1.654726261990710 1.510408549451959 1.790597152610987 1.563274123486613 
1.986457967906391 1.451448465858893 1.616829803120422 1.589281754336163 
1.252597757648609 1.157653194910631 1.197437486301125 1.555397067408906 
1.263057929061271 1.162139063510344 1.231350827158370 1.958277218672144 
1.833277552924844 1.291349714333284 1.682582709474384 1.299620414461740 
1.961281949435176 1.428156140883764 1.622764352523244 1.043953611840467 
1.199389863814010 1.922104786982600 1.303234897111581 1.059322863367091 
1.112027216800272 1.463170879839423 1.485253962366388 1.205381304939042 
1.946580878382345 1.622236535786513 1.041841967848442 1.373177729211005 
1.940081081065631 1.368021890550889 1.041203270249248 1.391779490090168 
1.217395477208978 1.944932632858380 1.613944363514480 1.716706835237477 
1.744155035022347 1.147874967908461 1.924808837795106 1.628884954432015 
1.394446285479412 1.283164987550765 1.039404801762997 1.939780310123802 
1.901904846002564 1.697905335661045 1.434461464788383 1.105292245948582 
1.733212102742673 1.805135154364260 1.888872448363056 1.281273279810155 
1.333439902278813 1.612911745794393 1.578373042106415 1.400868032718936 
1.824900760665871 1.046300931030738 1.790280086475698 1.164847346206769 
1.201088892926479 1.294757085148148 1.206495827257361 1.094665721997974 
1.202316339805075 1.949966591800658 1.624213466415217 1.507059449662077 
1.383649116662981 1.595387486030278 1.208935058324912 1.272157474528165 
1.242972465664089 1.205087791639442 1.892853109471961 1.435469908544484 
1.941943267431887 1.656754417587090 1.099538902981629 1.486274975801786 
1.419243519465694 1.827439459927812 1.674596988122012 1.450175572119487 
1.635484325940473 1.785770423822138 1.834453030625231 1.412230305304600 
1.495845377384271 1.465655425650399 1.037281956814077 1.934531561283870 
1.084346497191944 1.604008428711886 1.309192113416038 1.823303767276606 
1.812660357111899 1.635282343298365 1.418425149426270 1.518920299499331 
1.088265021785922 1.797580148572528 1.792299263557545 1.391144959174768 
1.558509282354965 1.447591280562962 1.400754850820048 1.537426529263834 
1.283559887767393 1.176931213889749 1.627028826311578 1.882875982750285 
1.928589967427024 1.810776423162010 1.773882010798642 1.168026759162275 
1.645344237720350 1.129251630493785 1.529336315906816 1.354968699814230 
1.813515323876430 1.126100972757840 1.388808368915793 1.044619054091578 
1.181699845039667 1.324205222450623 1.220935838538240 1.018041691116654 
1.470436789568900 1.151387428492044 1.788006177566017 1.499053481145572 
1.777336100983500 1.075707398944346 1.275919219748591 1.264905574975258 
1.600567535264470 1.693207719945319 1.570315115657046 1.693454095236924 
1.336169184910861 1.597107955238138 1.328769454061256 1.988575161569303 
1.293737698754405 1.931230469311272 1.624922406776782 1.120884365498151 
1.981583628791678 1.377409601879654 1.326034239155697 1.257015280202334 
1.402998774317112 1.352281243914778 1.074442144281407 1.037350473989423 
1.528986476710281 1.196626347311546 1.305465897724588 1.970024553378919 
1.685791497035051 1.533182523123722 1.621493628807450 1.460541455891663 
1.032233779571340 1.841047580807577 1.747478469075901 1.842588528935383 
1.049578105729925 1.484083589162618 1.298824743017744 1.898587839757369 
1.397667869445493 1.432002689152302 1.406605014398918 1.757590624918947 
1.221963233714740 1.949479448510395 1.254543364740184 1.398204580115247 
1.837313924088171 1.914989442320626 1.115990306439360 1.157487494676112 
1.485133649377192 1.943860395834792 1.756148810523966 1.783929204367486 
1.470410111982825 1.228882497039841 1.153850669535313 1.456042405902912 
1.237917480932434 1.451802974423803 1.027399353341565 1.392691699565836 
1.698927037863648 1.307963341647731 1.869352047478336 1.778805958462817 
1.058234329787381 1.188872676207463 1.656409231667451 1.274913213312006 
1.879830153683422 1.750110479841439 1.009895656315317 1.678247477035670 
1.925433453995122 1.007647753428400 1.641426212403406 1.136906402938185 
1.045898243848900 1.569210309687761 1.079482232782679 1.329830272136677 
1.950954057339824 1.181022771130607 1.660134167778584 1.637882405977710 
1.241253543853919 1.165065521545102 1.006270723090755 1.925008647712046 
1.519976953692222 1.191344474427371 1.282864624152662 1.787984794608865 
1.326681963770793 1.872945203037260 1.157681885211432 1.864921992448596 
1.587597484930655 1.709149879724770 1.435494029225613 1.446483787118939 
1.815756895068982 1.605704600449896 1.760727177185519 1.283818402503666 
1.505846059583512 1.155098245895755 1.847202882557511 1.419944833751413 
1.185449633072303 1.605835210160456 1.610924449356432 1.505628797141566 
1.105385389327036 1.426733312935739 1.658328032594909 1.014662670485512 
1.954344792157172 1.546346734178455 1.249089529862276 1.985128827925728 
1.538475469614111 1.133609772089122 1.205240636422401 1.728955072714112 
1.963365242036241 1.274228121293758 1.890396151910935 1.971644967147545 
1.750317388689817 1.605881464932261 1.368565385246198 1.428645970614294 
1.079406627489317 1.412361178447795 1.904549385479237 1.619378198444456 
1.760719708921982 1.718668984346518 1.457570521997172 1.481716295587688 
1.830637109602251 1.324867533204553 1.224620635106414 1.547772042628072 
1.016856824962577 1.099696945266520 1.856902305966597 1.503650583152462 
1.712293681470497 1.670804325821881 1.775028827242085 1.991291007074328 
1.270056147038914 1.435347780763451 1.950708872301507 1.403277983824804 
1.772591262476503 1.981108572937622 1.668015731393714 1.635361422030181 
1.598661088884194 1.486477044273676 1.713251449468379 1.230434581331179 
1.762393768972959 1.628868398990099 1.699624470186072 1.380729611292746 
1.245874204540989 1.206863946584018 1.669444483321276 1.233599135337689 
1.465572959797352 1.129673840418745 1.993199650866232 1.757631234388983 
1.992403474346572 1.750170887416606 1.772534556036410 1.457728202792563 
1.944771448784533 1.499494070693847 1.439146232773900 1.289108071634967 
1.954423909151720 1.005511892034694 1.970165293296662 1.387864057840801 
1.477144365713091 1.681715652981375 1.831039843859334 1.296328857441982 
1.908388743606558 1.611071872178815 1.706269263024456 1.780589981469479 
1.072168755115129 1.101831658650786 1.547038957623839 1.339488087896977 
1.122754101983843 1.867295405354479 1.658786809457508 1.219816023735283 
1.555606039872525 1.819555959481800 1.495337923589617 1.379738948161015 
1.694446196234086 1.758707755787270 1.743326185627378 1.562251305166862 
1.764982084930881 1.046608194355101 1.407312682748670 1.052498338944103 
1.244511238965372 1.074337670804799 1.237960967924796 1.797608945390798 
1.293730126546793 1.217103700050637 1.385325507961171 1.941215293466585 
1.638691473682536 1.247359600743492 1.402388353855038 1.245083783325835 
1.966208183457393 1.224954338611544 1.400063844543896 1.788391917791176 
1.353277842718172 1.300510598201415 1.624989578500311 1.541456565595405 
1.223601900967442 1.434374270579354 1.181323102747023 1.932598974811929 
1.367344879394205 1.706211003553846 1.979339438766898 1.910933581649080 
1.523318424722766 1.158003111101610 1.550378414309352 1.179861758844537 
1.120134164835345 1.169763705532500 1.480358869357153 1.521524450763607 
1.101023788574278 1.226045497414646 1.896610512300041 1.251747236774485 
1.953855467755008 1.675077383841286 1.879840236737983 1.198493740893517 
1.813650103977095 1.233949235920473 1.693999981318599 1.484507293927103 
1.032844182712974 1.447065622765968 1.004920140967025 1.248986558650542 
1.971457614508003 1.813254182930692 1.754798838892843 1.428086657012702 
1.088416990615486 1.498963177294427 1.538409551352049 1.542243973422261 
1.824422944918942 1.527811333547243 1.436820673164213 1.388874069260704 
1.776936193591287 1.286404976760775 1.381824553847290 1.715235597084905 
1.166292236526286 1.596081277468729 1.591243150218109 1.955934444921728 
1.678259684106836 1.970164169276829 1.588412932958154 1.244892385397033 
1.299099509986074 1.366069158216866 1.715893881962208 1.574672496884689 
1.655006299880051 1.724098700731767 1.913218132488594 1.081662049083167 
1.204490616092530 1.423863649425027 1.895337478034002 1.167506028829234 
1.188101362594058 1.129162613365718 1.911134421915866 1.224122493875611 
1.699858019323359 1.332562274930494 1.362348414758475 1.893838977003314 
1.290602495102989 1.564734421513612 1.052804245955480 1.976677557600099 
1.277669954781983 1.225828122070816 1.128372947203961 1.044200999391621 
1.977056200841487 1.187804298164387 1.631039337713069 1.441176354332443 
1.955172306360227 1.427899015494878 1.673804099166954 1.606117242811974 
1.638661443641657 1.319455221555681 1.099722905714084 1.267166192524251 
1.587707618885170 1.856088405260342 1.451459513535810 1.631272187216136 
1.320165616426096 1.903621522563898 1.326434153333220 1.043803125960075 
1.845961460324341 1.077625278023753 1.401609412792415 1.406305661764378 
1.884004953088649 1.860191145428824 1.093064460430374 1.515941198552323 
1.870243648325595 1.667087368520564 1.398097489330937 1.946841296457939 
1.540327075087565 1.223453038645677 1.578741129808857 1.782445244098270 
1.336499582717012 1.591614058060997 1.950655028383123 1.357518639932116 
1.699856093767031 1.885907388771518 1.226130236367855 1.065593479526233 
1.179744000463711 1.591199399199591 1.489428396974024 1.867299224185155 
1.650682643805664 1.147087618909501 1.827506958571287 1.989414261695685 
1.438001743662124 1.357722494505607 1.015512016475274 1.856076116241517 
1.194120685915782 1.772192068417102 1.974746385179622 1.817534893453638 
1.194456441267450 1.591877961591226 1.703838783846810 1.639891262815633 
1.146027686707306 1.220099536451122 1.478094542274221 1.216620070071225 
1.354581413435234 1.780637290907321 1.668908020163036 1.690485181396367 
1.908049114251756 1.631706602520270 1.108214562504119 1.382252076858840 
1.220427987066758 1.126268587097469 1.511049241433357 1.688952145070714 
1.323256154723930 1.560403218872928 1.358291627679556 1.284066182225675 
1.427118291880522 1.188020573498703 1.043177511892353 1.000846388631256 
1.280562060085584 1.061628346842463 1.953960507520839 1.797833785741783 
1.657023060664863 1.847392909720571 1.874918749787340 1.772725176651511 
1.201245123905655 1.901587604609412 1.898921711637525 1.104757915256716 
1.689590851524883 1.043772878973096 1.703578628325730 1.288093816827560 
1.264653146163230 1.965103387449483 1.981045134964183 1.208154275222981 
1.242735643778492 1.497788517807525 1.383975294654481 1.669660605960395 
1.786845669294120 1.257699085547567 1.461940477674553 1.090676857720247 
1.642941607746135 1.882416617309255 1.390735840090776 1.229493233712350 
1.242747712821778 1.297257265052578 1.623397892057945 1.773253951352853 
1.518717272056693 1.894589914064021 1.997115934734730 1.308571663534066 
1.819631175963058 1.285827622126802 1.416713851290336 1.642531411902329 
1.855251053070511 1.692206647066171 1.961042574605882 1.247173883416699 
1.635354952004496 1.321551897238028 1.853961982591430 1.388493467057423 
1.493886024292215 1.303423613865109 1.775456244051699 1.451198648059946 
1.404271715892248 1.298275519978421 1.446285974682659 1.254812042696698 
1.684444866685421 1.786973380232422 1.729893189166303 1.028067750303092 
1.475276602258967 1.325580577172347 1.367775811827537 1.001154351070554 
1.153671240876318 1.556642444494025 1.743006835079059 1.708859779186227 
1.362584870410853 1.159797622003978 1.466641236899382 1.485190527243923 
1.202326585773552 1.355209920970780 1.167915419917445 1.900213743069488 
1.757627729533527 1.893175741087213 1.521683225402328 1.809083292911035 
1.826378634079372 1.050792140343757 1.798128373253206 1.834941174052233 
1.887288203813742 1.973848015273667 1.734605316686526 1.770051130934800 
1.527526101043357 1.364051682494655 1.585470372386918 1.405771522590239 
1.477068207736690 1.157972094545421 1.747951160175329 1.822754754400769 
1.509664853472293 1.617274857258068 1.291049147392954 1.246953536515090 
1.570611489266800 1.711025117470592 1.565792720893965 1.544085959667965 
1.191090874716119 1.407709785394210 1.801415421089833 1.140001650924965 
1.472258212402544 1.173456916852706 1.055866662574418 1.618165759664644 
1.226626365699886 1.152086094842007 1.464554996024731 1.315803565511524 
1.533740412819214 1.364639522355886 1.871676403863061 1.274950151147793 
1.246517620372638 1.512281379477159 1.573428776837607 1.960045090669877 
1.753299919388792 1.656583031214010 1.163564497130673 1.920041405766893 
1.093686478595248 1.686648356699519 1.739503894873952 1.534005294291435 
1.534245086537231 1.133919537390570 1.931775367514847 1.973029772519973 
1.550303336742483 1.033086191952479 1.359379023268692 1.155308503160629 
1.161383023354366 1.762015977223843 1.410583900098560 1.529632768804294 
1.662715658966186 1.707901018716383 1.236513823087306 1.487781682955047 
1.048070968781356 1.673053091693463 1.815320117458616 1.104347226294343 
1.234317319495381 1.770911573295900 1.640291433732715 1.307518527924115 
1.853265271480132 1.244913579545206 1.122475547248171 1.214405582064678 
1.574039493846134 1.597158243999746 1.362760775643745 1.234256035853497 
