# Supplementary material for: How Evolving Heterogeneity Distributions of Resource Allocation Strategies Shape Mortality Patterns
Source: PLoS Comput Biol. 2013 Jan 17;9(1):e1002825. doi: 10.1371/journal.pcbi.1002825 (PMC3547821; doi:10.1371/journal.pcbi.1002825)
Supplement: Program S1 — Simulation Code. Program S1 contains a C code allowing to reproduce the mortality curves of the paper. (ZIP) [file pcbi.1002825.s010.zip › dSFMT.19937.out.txt]

dSFMT2-19937:117-19:ffafffffffb3f-ffdfffc90fffd
init_gen_rand(0) generated randoms [1, 2)
1.030581026769374 1.213140320067012 1.299002525016001 1.381138853044628 
1.863488397063594 1.133443440024236 1.073465290616508 1.924735636004535 
1.642876178923654 1.135658049473512 1.614181131134505 1.758658396495576 
1.629675660963117 1.280639430198043 1.450236428147610 1.493660282874514 
1.814271115361793 1.167373211634437 1.029478262306546 1.995645230878212 
1.571796427913721 1.820991494675444 1.342215733241735 1.623155152394482 
1.770877090925340 1.971604009986542 1.291307503466583 1.042482713804030 
1.489892341518318 1.846505153340657 1.464614144455080 1.722998990286586 
1.261140462560469 1.466608076171318 1.284476538780147 1.566267595424500 
1.214877812942994 1.814025145094890 1.875364841982453 1.420058799919090 
1.185941915813226 1.613435647553408 1.261307303980314 1.575227905977901 
1.368593422560852 1.178339827374882 1.617026203567302 1.605806966367909 
1.688420982162701 1.271452757436403 1.380651074471749 1.923694230059664 
1.183689647854999 1.813616738156070 1.674316771173891 1.388616443854270 
1.112619958524579 1.143443226388526 1.044504544026019 1.059792215140743 
1.473318469170684 1.907724040304600 1.840641748107302 1.880247376378763 
1.662300761822745 1.756077893716310 1.794902408257739 1.208089693203264 
1.573346980275286 1.343298418696786 1.290031288673300 1.785887855614908 
1.469555312775962 1.303565840269790 1.821346312600028 1.464630963746065 
1.350918117062525 1.608975946390805 1.218770519593969 1.553737984201091 
1.799048445169658 1.934409566880829 1.518706598932114 1.806743174028226 
1.445770445550219 1.853994985463463 1.294940116346864 1.846933188597791 
1.585285299858689 1.436399337803629 1.984097327010455 1.104286003167359 
1.650974773825423 1.509620107806257 1.257788148487937 1.343504084778931 
1.949774691002465 1.575826707171932 1.334309761521545 1.970145826389876 
1.634179511150286 1.117295679338137 1.975634802490159 1.876312964236097 
1.588415777998304 1.655714874553697 1.333606641414210 1.534065546092020 
1.430491671060673 1.948237416318885 1.221039675791948 1.002582148951994 
1.154359196718931 1.871051234557714 1.608929525044202 1.314753139712890 
1.024921298185855 1.269548213986646 1.311905073508091 1.820250418624237 
1.530899807500864 1.382415501216911 1.723050693688422 1.273273073610244 
1.313899532538009 1.788939639818993 1.876299000001360 1.991333199989678 
1.991820254950511 1.030433951689168 1.676262472193616 1.508094775671104 
1.379478805615782 1.669062560664250 1.454294977515323 1.058637649351106 
1.762305416761906 1.259329140543268 1.069306898227167 1.416672040871633 
1.692817632828360 1.325016179312241 1.894413502990435 1.065827451446854 
1.648472088974056 1.136729079291305 1.577029131655685 1.770630083651844 
1.312969529843681 1.120742660491037 1.381749920757092 1.532127565299400 
1.430576333290474 1.408675485986594 1.664550700542242 1.808244181927591 
1.449745796589231 1.561376218313360 1.823412610420372 1.175033367831775 
1.302133406247658 1.209386996910797 1.958852403617822 1.327413109121052 
1.905326191931480 1.243341689973321 1.171964300933144 1.947795532949568 
1.406088608658097 1.352799736126945 1.038567042456604 1.952366632464022 
1.271894317271382 1.276879063784723 1.962232899932226 1.635977123253224 
1.427227475039741 1.902767774021188 1.348976205109293 1.098551616320939 
1.761303753087471 1.725151135219154 1.973647280723666 1.438406762461431 
1.976338460962363 1.080691466989757 1.302440271222677 1.524443530330429 
1.677973975664305 1.899365828945253 1.758064697654786 1.664994321814212 
1.702509799458075 1.542285497404383 1.583785005757146 1.364775251860427 
1.914911483830064 1.492662121733521 1.803292510850298 1.913612505233413 
1.990030445920955 1.265653421547230 1.371464451146616 1.812272753750019 
1.468314372775775 1.962074516808028 1.071993018163613 1.362232923167970 
1.286098054243162 1.166494117866721 1.190627308126986 1.336522203701874 
1.589002579609417 1.989085299207313 1.886248617042378 1.494809620088929 
1.210511688798404 1.373900882339293 1.529044652411248 1.599366524611929 
1.436552769988409 1.577285005915829 1.688182285296122 1.277637471607439 
1.929554385968616 1.823441682648089 1.922013798503081 1.645761293216693 
1.431349251849024 1.762959265242032 1.878537838979557 1.999467237190877 
1.485220104894368 1.716411480065391 1.412097187018955 1.552070069949518 
1.892433293954831 1.503681065768480 1.856696961604681 1.652070478210699 
1.941264820695600 1.747443060523082 1.340963648345302 1.115605969659878 
1.350907250724354 1.815702983867849 1.598890428370514 1.439048661943484 
1.517663378502000 1.304964768398997 1.079026972256675 1.524811537337526 
1.316547675188607 1.138964396377513 1.662996685355875 1.267094641341935 
1.501239512928825 1.102282578729245 1.681064147709950 1.806571233091203 
1.723576229776429 1.736972959477229 1.912237952025255 1.660774311421941 
1.025816042908814 1.438547835995945 1.739013210613549 1.413224917267124 
1.358475319974022 1.358765432047162 1.593140545500734 1.172245654090473 
1.930726901246793 1.162761062259565 1.318549211468092 1.092783981301198 
1.555764474221963 1.708252060788802 1.269806348212832 1.852955157375948 
1.907379745865761 1.486699553976457 1.515744472393222 1.620128750267234 
1.622430346507121 1.668132516832666 1.796788360374040 1.636602348582785 
1.773593519549434 1.258248394226789 1.246140312082405 1.015163448535963 
1.521503953242567 1.140634382438487 1.702118160723025 1.132078836187980 
1.963663308022001 1.452227189409805 1.832632887982046 1.261616333794024 
1.803214901972612 1.388570383844696 1.643765598586203 1.619544270246625 
1.307755937472623 1.857004438119476 1.398636660692930 1.556031209947539 
1.641338721048474 1.115939103561434 1.654221123345289 1.150482842848706 
1.494319794557959 1.788401632203792 1.025831928414729 1.042464682154734 
1.886776958738527 1.968746864493441 1.159635330475675 1.956557704773203 
1.284243453753799 1.572925045526015 1.859321130727941 1.005189956275669 
1.005337392745185 1.442294781323312 1.890812262600537 1.206329358583467 
1.026098286977865 1.047660975111641 1.037196173307690 1.743350801362402 
1.274336569674040 1.719733191271306 1.241944533170590 1.761242705869024 
1.087057719955586 1.923433325400596 1.769554882850761 1.422355508046144 
1.335735282689950 1.969166433701194 1.309113579529401 1.934488263782031 
1.363050605738272 1.205012399069315 1.702636620368798 1.377299901239738 
1.082603967707894 1.707678198781335 1.357839171792981 1.249151205817995 
1.414407072442705 1.758876753195856 1.947897139275915 1.873737405944571 
1.864011982004539 1.197733232912529 1.708750747026161 1.584026807407247 
1.464232596280593 1.910020147544669 1.107379834907888 1.431311422166039 
1.656031749095368 1.583060053927119 1.338823782349183 1.675841451609077 
1.863125002352507 1.383321945211853 1.437552865439453 1.323329267004908 
1.510393439678810 1.381858897252844 1.488904172419540 1.703038148781844 
1.363689874508434 1.782902379399008 1.207151750281740 1.134081954739325 
1.786230025908168 1.301807943529430 1.818037084625490 1.954083924684191 
1.503136817574214 1.166174793570306 1.905851898350567 1.861611595448786 
1.912073551209336 1.311539667277574 1.348138517947969 1.835216223115592 
1.848638059772834 1.508211065551719 1.501558584290350 1.841635694216024 
1.695119173143315 1.454484117280340 1.625646404371770 1.119869639433384 
1.444195622035266 1.399038475609640 1.911871066122697 1.393715521875472 
1.634940751730062 1.299965953553803 1.625354065027734 1.880393059283658 
1.690675478017034 1.628589134880479 1.012241730322596 1.151619785119961 
1.951158889711496 1.797539238310482 1.755218167276459 1.713478006991327 
1.571668224641071 1.319684419283076 1.470800535782670 1.106150064396913 
1.759426082965527 1.413902064615626 1.663209862298114 1.688656611986246 
1.561766088174504 1.021593733617964 1.104216171759727 1.056934446307648 
1.131101785914085 1.025747434603107 1.653089659161949 1.862010102275871 
1.700392592888141 1.749844513072156 1.600475707472835 1.797824285171013 
1.303262789973822 1.833983051083715 1.706436841851279 1.583152584413344 
1.157186002470311 1.160819822241010 1.212754944300861 1.963053526130375 
1.268811286389321 1.374828807938443 1.049479080410400 1.973869788889314 
1.280288819687655 1.193231050947952 1.306156625366250 1.244778108696800 
1.731164172106588 1.765672206167307 1.617163972329793 1.333068311058873 
1.230571993026005 1.225697451543153 1.277811874136488 1.572508333797608 
1.556415237569166 1.209965265731652 1.934900416408164 1.370051485789686 
1.026053486793906 1.090498102405539 1.516231184525802 1.080879023417522 
1.616056345268405 1.414971598053735 1.813169501790841 1.946113087783638 
1.550874962654984 1.095276777050610 1.022240506381006 1.349953863208443 
1.639335057225891 1.086999372715814 1.198125757163164 1.358872097979379 
1.864767925147218 1.425774441879807 1.324356243811146 1.013779032909748 
1.877970176001620 1.017769324762142 1.517328996674653 1.156791735454128 
1.820771116348883 1.209713056264071 1.854832025810033 1.626515379727837 
1.072074225561507 1.621286465674130 1.549902343511516 1.266113813183351 
1.450731461629206 1.023903615692273 1.141802126238102 1.478789349904744 
1.030261249106096 1.744520411596375 1.610339075504574 1.734036515785284 
1.445021690251891 1.067695047319750 1.044588489496833 1.078902049240712 
1.775656376455273 1.529010846255880 1.684639314731656 1.869078008870465 
1.196659282984713 1.055877083218375 1.343311406572803 1.657804323039657 
1.931310179843877 1.876531128866294 1.953312528893538 1.751295176436919 
1.990635408763924 1.747960800049019 1.625876628099381 1.950163235823662 
1.461443118782703 1.075928147908412 1.092143870551425 1.530725871270558 
1.134721738077522 1.006593825427538 1.510662628484829 1.102117778241225 
1.237414790616429 1.415898757276402 1.227818931317890 1.803733837180969 
1.039835919301454 1.945637370177811 1.014985550164521 1.662360752310358 
1.389442153375327 1.067707198772765 1.752954274484631 1.712429083915912 
1.798210585469825 1.644104449048200 1.668431996831141 1.786974747468935 
1.411459450430814 1.354534709965009 1.755820242124135 1.186816760748136 
1.711332994678620 1.903597963775769 1.127695794052451 1.055764745873512 
1.462173219563238 1.601988414252792 1.542788005387959 1.470016225539294 
1.053250417579233 1.919128040049399 1.920409133273121 1.930196071775802 
1.093941301487821 1.907077053805924 1.180006330527884 1.855787153756457 
1.038787604610960 1.603390528893462 1.675699800641335 1.436579268097476 
1.695216721991263 1.667921392643477 1.298225569286973 1.176659205584008 
1.484688184402969 1.736977199998048 1.527346818010219 1.124337166052271 
1.004126214409010 1.257995351445688 1.048750698690273 1.600687893284987 
1.771330853717698 1.781338029764260 1.791045259533474 1.218240073554028 
1.404476462748409 1.263776254264821 1.771506489056091 1.492535106857984 
1.942560639598830 1.880445735782105 1.987365393774292 1.624806632834506 
1.360289989229111 1.259447098681650 1.565201597574085 1.724405238661507 
1.480135931789360 1.613728648660302 1.148462875077473 1.082990694586929 
1.791549713090436 1.011697309037590 1.051330287711138 1.404529653735530 
1.255076827666297 1.465354319402313 1.959722467095358 1.667465002487598 
1.059786656048662 1.145589007250259 1.111653746143364 1.118097303976153 
1.274790361215896 1.061022554596977 1.650762458048159 1.426666443801441 
1.643025168116494 1.881525522016726 1.331922961270956 1.141320506705509 
1.835459356205120 1.604755953946371 1.126481102674482 1.345361030653902 
1.552930483800284 1.651060315989797 1.281924176836940 1.478282162483309 
1.089522082067808 1.514671692662497 1.062032369569581 1.220072855001427 
1.335222242385036 1.917688560760201 1.881563679176478 1.061345187966617 
1.932816485102730 1.831378583403447 1.018053903667606 1.803752606555742 
1.744151146745064 1.823935602019249 1.549411228789844 1.852085525549937 
1.268910953917921 1.398103908872195 1.115463052648461 1.134166374832642 
1.059662865049822 1.913385314672057 1.817573645089763 1.543472539894835 
1.879411496379644 1.187052469310417 1.327060124683171 1.201797766005763 
1.585708496011359 1.726441950212828 1.765366139479803 1.575105655795392 
1.161836204689848 1.177060808947556 1.991643941775680 1.483304774937826 
1.299878727524718 1.860512786972423 1.055049090865626 1.843398581472891 
1.092910752402670 1.944321623196737 1.663494470271249 1.922888589107380 
1.203337506107050 1.673695668302879 1.453053811175328 1.005089626720857 
1.795346999949530 1.229821542926916 1.748377783144588 1.321996885703262 
1.309371806850785 1.716138869778725 1.135666913050759 1.338269469982098 
1.970855876728981 1.853517049886400 1.057177758132396 1.248940788315584 
1.791020744082269 1.081574247946067 1.730996177586578 1.009526675464715 
1.009798100718231 1.881102727076643 1.670032923753426 1.864089798899085 
1.947800326838745 1.525753676291635 1.481044314974777 1.045650816913446 
1.343050229590432 1.254467660379006 1.942791560918173 1.712818820358553 
1.365835692787808 1.840681238589795 1.226240189108953 1.322696502726162 
1.519948924493175 1.902086636313264 1.831961607099442 1.656813895374856 
1.580562626129614 1.628706392122500 1.709923293711780 1.397619640553994 
1.955521961038447 1.131582790546282 1.120774954775631 1.643383921264857 
1.428256924538280 1.629234961965852 1.481973671272142 1.355168703906496 
1.381360123066666 1.297353474383750 1.998779984895075 1.299540149195283 
1.554953631008684 1.022499550534725 1.267538332848977 1.999635534064931 
1.216908438689689 1.125330423218031 1.521094226167544 1.352444820153410 
1.891355866547355 1.237188250644441 1.829163148453760 1.010975705160555 
1.389099307599609 1.166572697139759 1.209619877947629 1.957432819952394 
1.171713118207805 1.995544396463686 1.113738650685683 1.954952493800097 
1.309046349979008 1.125405858742736 1.334059551241411 1.618705235720444 
1.231177186143469 1.553727846971735 1.178887689593680 1.264866781514123 
1.091971065285239 1.056441862383996 1.283527024623163 1.834607590365417 
1.962802242863336 1.228730340204497 1.842991683633420 1.697545988525402 
1.844710792546847 1.192417542034665 1.697508607262110 1.784896632338091 
1.034112834139585 1.422033286751813 1.453652054620216 1.058379823639922 
1.507638941358602 1.047993066417010 1.516397461578060 1.302372136540590 
1.461998564058737 1.554611626737750 1.134122374348743 1.667716941372084 
1.433151414564393 1.319857533959847 1.583420071116494 1.478250465560727 
1.466784271564917 1.923843580047532 1.176048670365018 1.518583880443583 
1.126284343690593 1.309458927538403 1.254116920997212 1.221286762203130 
1.314794812269592 1.865355356312181 1.875368141725648 1.478554967746866 
1.289949440091931 1.240447745313523 1.101700136534686 1.332573248950360 
1.167135678363469 1.604936747884104 1.828477968610324 1.981787275210698 
1.528961708093550 1.844833688431583 1.292908212260039 1.526421493343533 
1.477684242274037 1.520192575343653 1.407146775494489 1.433258876432486 
1.140499612461638 1.224429147839875 1.413739425285328 1.939104296647277 
1.669514052983343 1.732909897181110 1.751457852668096 1.242198740016763 
1.909522621661234 1.248802188164318 1.785821368840928 1.444035896141739 
1.408015292232671 1.097220772250296 1.433573415928994 1.019849701076716 
1.192183652047805 1.942228730880240 1.511971120822260 1.167847411636749 
1.424386751141384 1.999535966473089 1.256446120225825 1.758859587241302 
1.554606274137138 1.141112413898596 1.872291378873514 1.893151469654739 
1.869646558937494 1.826227167199755 1.804544311254211 1.730661202511795 
1.226769815903244 1.679838430928674 1.643941207337068 1.322059748794036 
1.045053637669191 1.309404672920857 1.331474945197764 1.790509417887939 
1.263083376723605 1.245939409206071 1.759660309891394 1.281800922487132 
1.712213197965571 1.803213756378482 1.717270512776782 1.385372857246577 
1.255945382268436 1.564636086727342 1.644313176830236 1.176523282489581 
1.334422402615048 1.208067092977696 1.149552540117835 1.771501288135706 
1.564055713684924 1.621614271733339 1.081066576966760 1.495853964383299 
1.219063833026128 1.084142314244871 1.549237225541902 1.936776127604372 
1.845512189258520 1.005975975876582 1.811498259332091 1.635990011669673 
1.536881182554052 1.443297379586476 1.886119584133706 1.275449488687871 
1.670965527087923 1.987232750305201 1.544406415554266 1.725582465417778 
1.799340284160104 1.608735841735920 1.264891652333546 1.808533254198986 
1.974563992723363 1.673825352257849 1.559378666798180 1.815513818850944 
1.679215902745112 1.846384704667485 1.353621521988754 1.236648508090431 
1.002104116734581 1.053298883217048 1.430242739641769 1.420261924778031 
1.783120431598888 1.331408790925515 1.781593450829028 1.139278556251319 
1.925682266142099 1.138131587567467 1.474662993172124 1.319063477600368 
1.536365678407554 1.129922971629872 1.780938176769717 1.257945861972239 
1.206107632090796 1.055490753863072 1.161054816125216 1.058802624223267 
1.756641825929552 1.754378196150022 1.827313268250450 1.951406696895395 
1.315659554078758 1.926535624123573 1.711614142494693 1.408317616914680 
1.167503504129387 1.221579231246995 1.772499449844828 1.229590547241117 
1.523859240135010 1.750638838700595 1.294969757722743 1.239218469359550 
1.895331049984825 1.351848818389126 1.953628356200589 1.556987376063896 
1.742382503539244 1.831314773712437 1.931187779890391 1.627064275586785 
1.092521265403294 1.056269664216268 1.697419776942093 1.020621151020278 
1.016460701790075 1.663349935983337 1.700240650962897 1.294295439244268 
1.217283432848958 1.724633019876359 1.611555526017567 1.976769804845470 
1.322482963420171 1.119851357883444 1.188940717720834 1.639649300982932 
1.430594405952054 1.528763701984112 1.677238553046157 1.804257644847276 
1.373695667911955 1.041607859915277 1.292586152868963 1.204343281283561 
1.219648415953772 1.118298775504544 1.489325174543727 1.223311365895364 
1.215428634537803 1.544464527855300 1.211873174969368 1.800882969641407 
1.395620323924559 1.513764352278001 1.855296462052718 1.311627987537891 
1.106545691943606 1.006292260028909 1.266506021169479 1.061150534120227 
1.552364586842264 1.302709575585848 1.821775657431182 1.391750759396551 
1.365952489392163 1.337000387140509 1.740591934294086 1.185662060689487 
1.200293174238620 1.390126083634700 1.802185187529872 1.091847733098113 
init_gen_rand(0) generated randoms [0, 1)
0.030581026769374 0.213140320067012 0.299002525016001 0.381138853044628 
0.863488397063594 0.133443440024236 0.073465290616508 0.924735636004535 
0.642876178923654 0.135658049473512 0.614181131134505 0.758658396495576 
init_gen_rand(1) generated randoms (0, 1]
0.880645574886293 0.087582384819670 0.496821329757135 0.128745342494544 
0.467567197430918 0.436374482624768 0.899091469109679 0.001594789681223 
0.210988720282107 0.643085780983058 0.286963132782255 0.013824516579797 
init_gen_rand(2) generated randoms (0, 1)
0.111463197826414 0.981070652873690 0.273251005444180 0.667092155512465 
0.067797604041130 0.685302203135360 0.488955903431841 0.086343896919829 
0.336371017018281 0.035318749911809 0.386868055837259 0.599611474561840 
init_gen_rand(3) generated randoms [1, 2)
1.255012198808926 1.875325181548898 1.090817069386308 1.114317519239395 
1.361744453795217 1.820994567703168 1.844381146874511 1.618865371694159 
1.673557508016053 1.091709989515746 1.126079371575098 1.496618495643371 
init_gen_rand(4) generated randoms [0, 1)
0.525870252184132 0.756509091477380 0.909241411895205 0.143911115035140 
0.698929653706998 0.669030576065301 0.241744340735132 0.919797334192990 
0.028705520493362 0.218683037894924 0.456442573349723 0.539417856942046 
init_gen_rand(5) generated randoms (0, 1]
0.576676137904379 0.994304310329450 0.127959185148864 0.178972277952344 
0.501233068055063 0.859840653012468 0.546161779037789 0.805380602145160 
0.381324178276622 0.229028865043289 0.666794531244068 0.821723842976139 
init_gen_rand(6) generated randoms (0, 1)
0.873475838401079 0.583121226481617 0.576856073100122 0.257034220291161 
0.880349747064963 0.605268659164597 0.689410341721138 0.966492486436186 
0.534806053406845 0.900572098810981 0.597121162382788 0.133791573492792 
init_gen_rand(7) generated randoms [1, 2)
1.733846496352147 1.944933364309216 1.534366387694546 1.349854297375459 
1.571154261112555 1.863253614248477 1.864195640054161 1.785226829892599 
1.379886866798434 1.483001766555189 1.866336010420762 1.423589988625517 
init_gen_rand(8) generated randoms [0, 1)
0.016149986809160 0.240896551732740 0.220205411033437 0.600118317624624 
0.213730648540553 0.952832658803485 0.132273329757838 0.863778049809414 
0.906936863919466 0.961619277372525 0.400525759102315 0.649827956416327 
init_gen_rand(9) generated randoms (0, 1]
0.897952026920904 0.203799481453592 0.308102370173474 0.422219844527180 
0.443487283107153 0.273078034367036 0.891095544481263 0.504201644104074 
0.860515602119610 0.099756040933477 0.665909380063383 0.712374311203949 
init_gen_rand(10) generated randoms (0, 1)
0.683327910427992 0.372356849192171 0.497061202773271 0.605407023484072 
0.511747659988026 0.001673057933136 0.552274515327338 0.043245882396125 
0.712391906919602 0.193479812533390 0.954009587317864 0.249432912513315 
init_gen_rand(11) generated randoms [1, 2)
1.515116984509329 1.443474140205448 1.744243096579810 1.174981598119548 
1.591230822876110 1.891149667922797 1.234649637868734 1.689416942120393 
1.597133636547374 1.393254123902199 1.416543312374616 1.876116444637407 
init_gen_rand(12) generated randoms [0, 1)
0.481774634082841 0.623613096403768 0.433948476365912 0.405980944986896 
0.266345318555654 0.029670935213201 0.872367522063317 0.179517403785763 
0.826284520382318 0.305580349258039 0.860195447330739 0.696284974815308 
init_gen_rand(13) generated randoms (0, 1]
0.736509336456002 0.651082007713346 0.555021508844934 0.885753886252467 
0.333120182106870 0.993548773174568 0.987772890836659 0.431302442805909 
0.705413176872964 0.481900388799174 0.225302536580132 0.920897894303691 
init_gen_rand(14) generated randoms (0, 1)
0.097538698136809 0.667918617856063 0.665514947795676 0.987487457310677 
0.852303628338015 0.865926887506882 0.741215889765148 0.133112334043015 
0.333880173444365 0.147834523328185 0.207424230300744 0.079230766305846 
init_gen_rand(15) generated randoms [1, 2)
1.685473600093543 1.832764630430519 1.354009350422052 1.741020317316160 
1.597593449420559 1.830141846144645 1.358506431507488 1.275519467960031 
1.046966095225627 1.536343990557542 1.558416456717071 1.073677139349694 
init_gen_rand(16) generated randoms [0, 1)
0.976137909126447 0.107093727331627 0.542120470952989 0.971703069457611 
0.306550103262598 0.446553984418768 0.620684556774153 0.553453780422661 
0.613690074438016 0.958374645802272 0.865352204619699 0.057389301498593 
init_gen_rand(17) generated randoms (0, 1]
0.483981085511368 0.254441115776038 0.335092686732900 0.307048279097139 
0.367845049818382 0.013859536137113 0.635616755317694 0.041197496379171 
0.729539767320051 0.434411980620260 0.102507984715114 0.258142362745437 
init_gen_rand(18) generated randoms (0, 1)
0.335740132995339 0.299313426339728 0.439248668581697 0.325201563728406 
0.155819947798202 0.910642358668589 0.971275576846953 0.405370275515955 
0.973829163404636 0.816003162109168 0.866979619992709 0.609717360529922 
init_gen_rand(19) generated randoms [1, 2)
1.215781221856222 1.258174726278870 1.334549825010923 1.347468216542527 
1.711200914089176 1.865993942546754 1.482519712342379 1.122766670733852 
1.439184830020622 1.950977199236228 1.366172637840221 1.796301634657450 
init_by_array {1, 2, 3, 4} generated randoms [1, 2)
1.426834076845924 1.669573575226984 1.161348943376632 1.218790313522451 
1.409859819741837 1.507585068928725 1.157665160870239 1.763320166432968 
1.244116037727320 1.471631443373209 1.548950785012095 1.631712105867313 
1.646854415248517 1.441505070427991 1.779880230398589 1.265250259948116 
1.241834722506462 1.291436728456658 1.301293539339929 1.330800599996647 
1.570261068928472 1.963194799607127 1.537283415577270 1.981089162219523 
1.921418222379268 1.969460436090207 1.724652994742112 1.244719458395128 
1.759728417498294 1.775610930677769 1.022380872515206 1.782766294549358 
1.831395483035109 1.642705713989280 1.010552292294011 1.355409829832131 
1.907344376547058 1.658109050575550 1.373479948584540 1.279188769641363 
1.744586560095084 1.017850971812924 1.040170071312174 1.215893821833225 
1.923400738483353 1.059892715077562 1.550064026417522 1.769996320456946 
1.396434884186553 1.234568619484248 1.607681797577103 1.958189196349296 
1.269921724086717 1.174229190800146 1.237214368220291 1.094049878485849 
1.137897167177718 1.380112949484837 1.496596270833800 1.735745635946019 
1.224503331109337 1.141302797343402 1.918266068409987 1.130322927693906 
1.733289108076045 1.255649974028649 1.559892277382983 1.633161632346011 
1.962664431591329 1.392226260478223 1.892171287848435 1.279027400572027 
1.437126735535775 1.386726935201865 1.361062580450083 1.322030814096333 
1.762601775714896 1.500787847237421 1.167840711209532 1.831617008434050 
1.042123180114230 1.229272727743674 1.045940571227599 1.535325894374689 
1.583280537973708 1.115174674459555 1.946191240554468 1.235668534056144 
1.813929917994015 1.341408254343760 1.107526173037224 1.053206871863764 
1.889875129215487 1.766005875969800 1.946185923889105 1.409941347332054 
1.530982625104156 1.756192019607669 1.260098457559148 1.416286116423164 
1.259622153648303 1.574846932747870 1.120555105300661 1.738707096041396 
1.211513986751540 1.666116922348542 1.796136437832266 1.490171489368468 
1.307838784262878 1.356122803065520 1.052320157786442 1.617164657275455 
1.316080031678648 1.730404834511234 1.695862484340249 1.856786318280202 
1.483393046244855 1.862205529277383 1.594880498739936 1.985742592210404 
1.166839487087951 1.133716853979459 1.365074009233616 1.605185379214896 
1.831834983150267 1.660729481116249 1.620311051109192 1.528421672003104 
1.082897677308352 1.843849996791790 1.599032454492492 1.588016004934536 
1.180236150679974 1.436273223157936 1.659511340406489 1.590478061296625 
1.093628939305082 1.407315307598384 1.501375134631466 1.309988042417427 
1.305409853356275 1.487638365944092 1.768299425065061 1.010844059113900 
1.635126268183143 1.011204656788837 1.339645464506357 1.095284674847235 
1.414551891928440 1.209748104849331 1.383681307792533 1.618290323139935 
1.129084170610445 1.311924817517179 1.738531311784417 1.022939676896750 
1.442651027374832 1.673323075196818 1.487189600303214 1.532034363784108 
1.400348884925631 1.363156319140678 1.180572477383139 1.372597207018608 
1.604056432308996 1.377853904814897 1.663632726228692 1.573375474817795 
1.355508816621638 1.514511112895809 1.106777497571639 1.550994721654071 
1.683643844118159 1.646927695891595 1.577726831986079 1.571266074937761 
1.778651911357587 1.520031681347608 1.124711635026065 1.352246268244803 
1.487559893625447 1.012764455867505 1.816719563910962 1.208257832450662 
1.041803856577994 1.341911150404035 1.495370280168004 1.920170272493653 
1.965874911324751 1.387951518473841 1.308272147397573 1.951071698662061 
1.663217633897550 1.945953261496162 1.686783572931176 1.324520724942713 
1.127392168492707 1.394842942423987 1.012506832463119 1.822249895602965 
1.436044063754271 1.971206342699864 1.560002828665746 1.348604578570351 
1.985869362645133 1.684004058042209 1.683411183358192 1.502820898156415 
1.960863417471854 1.493718069903426 1.197213019494595 1.214259717301311 
1.126081942497942 1.367414815468620 1.380626706955520 1.166578286904322 
1.546300974500453 1.233715989328426 1.712789727425793 1.387468774840364 
1.960673127865697 1.393511379672539 1.190798885641789 1.802506083884619 
1.621723203267155 1.733219891419485 1.896614154473786 1.229258857531175 
1.096987145590863 1.007215446593439 1.479848013247030 1.006482533692395 
1.475695406716030 1.309082981969394 1.678047918649087 1.089843444536437 
1.694859112978739 1.114017228925256 1.991445866731817 1.221630153896200 
1.917931098876256 1.689395707382685 1.737621185382058 1.612901920531663 
1.330282688873216 1.033762799477599 1.011530866922912 1.926949652582234 
1.620919308859026 1.810944265792331 1.550384430427288 1.228912888541250 
1.911516265887385 1.438816062362574 1.945797079688606 1.916913938717497 
1.152650482854743 1.843852063923894 1.068355630824362 1.273969783397393 
1.375245960298238 1.501283182886075 1.098455261332468 1.099965212689164 
1.170658644384428 1.496849788349464 1.424465656338886 1.904735368983423 
1.398426398706599 1.860062780533885 1.432252252854407 1.671198497157295 
1.208712718773422 1.710257941132382 1.577111646071254 1.185306714851669 
1.312966613794005 1.358981235665188 1.953080477247737 1.154913690002742 
1.654663950572185 1.046010570097377 1.325979209020512 1.955693196654449 
1.164134629356233 1.682424583545629 1.115346839933939 1.599054122161155 
1.335809252383722 1.060673863590639 1.313382990481806 1.656194063721297 
1.739327262930234 1.276663134931733 1.395671651369487 1.329253246522567 
1.778740656645262 1.226578887879721 1.432566966747909 1.983949028407306 
1.913792818236820 1.219643752332591 1.359307472517508 1.808516395406093 
1.121906674859834 1.270483716098554 1.517779000455837 1.711776674832905 
1.390583487750140 1.994605514656146 1.906879532410404 1.332941966198184 
1.687958541140226 1.487269211768559 1.394286821998758 1.421607978659534 
1.150598542489268 1.073661645834246 1.708829843552270 1.944755656218999 
1.107564600472842 1.549311434768161 1.084858213461931 1.533238420069023 
1.495637400655005 1.864965931298466 1.893350363793168 1.904260299217689 
1.285472112689936 1.669575308708602 1.253180520622698 1.488662125414735 
1.634617289421840 1.883566505438183 1.617785553399947 1.617525633258916 
1.922929171389756 1.838060479578278 1.411070380904038 1.420246637302472 
1.627475272308532 1.119690632466533 1.730210932477710 1.937976974151877 
1.456257981764540 1.208896128580933 1.467276557082393 1.209313014443134 
1.882352320555063 1.945717562841818 1.222948908563262 1.279072223154041 
1.867084951996655 1.625347110344591 1.245839081779847 1.300121901976393 
1.587606462992871 1.818821279184783 1.814551993039790 1.136992217794482 
1.452665110089960 1.001840654985076 1.809653734695938 1.858817374177705 
1.469834396188651 1.176138338607174 1.929974744258458 1.564163367933883 
1.304169190955766 1.519675089228074 1.115780668495985 1.682140774354814 
1.198069437252950 1.006046617718814 1.655446076168212 1.225260413038774 
1.564029146076696 1.406594628357604 1.135286685491212 1.999489806666566 
1.099847864711105 1.985472483164865 1.212990258376265 1.272293766504075 
1.279062576850884 1.945010881697961 1.102452242125771 1.671345804346599 
1.772581751720944 1.546186567460550 1.423977267121589 1.725522632921294 
1.651629057507733 1.630926443029539 1.705580078317253 1.296887311826035 
1.371427291682118 1.062966634032282 1.883595076045059 1.014029636998457 
1.418958376261523 1.197909502513365 1.048295132060078 1.531935417228964 
1.015332714518063 1.207662752580841 1.685900545657276 1.063825393685159 
1.392032127567247 1.300355536672946 1.854622725696328 1.606463794406964 
1.595817205182753 1.965728893166848 1.954772172863898 1.973790313942350 
1.327464217663591 1.896774730863938 1.003547628847870 1.595062027363304 
1.206291459356301 1.721588402713185 1.899204955689056 1.815035251598927 
1.099356487704735 1.783549435846408 1.375896568121243 1.453050027525146 
1.943677424919589 1.546538161706148 1.900909100511535 1.349943718161820 
1.533345830253451 1.093044716493812 1.219158635372369 1.074416006345266 
1.678604497907827 1.974589094760755 1.739673198348744 1.241247621946750 
1.216812258510965 1.927902922291254 1.948427761885198 1.137674010896377 
1.470040451663279 1.167752918511722 1.708876315941173 1.385171084424976 
1.107542701964719 1.961983569960906 1.894616705131670 1.361369732820478 
1.304392050803370 1.464488580201550 1.482542983584846 1.757523394614974 
1.059289470756480 1.449984364110528 1.266004597799440 1.808446082790776 
1.329798441424991 1.530458013040481 1.457972376398402 1.384922593120931 
1.503593622418923 1.205177226370211 1.959130053654247 1.899493172377747 
1.545796497762927 1.476150674476302 1.232020959144959 1.796591448707725 
1.701990156758694 1.124306549388820 1.107429083439806 1.422775485038744 
1.045325648385642 1.323797272384099 1.764694978167851 1.350855216364540 
1.472754501479153 1.105616179696957 1.709288378795150 1.908162447191142 
1.081639218134927 1.979098731114193 1.429786783162796 1.946906605766447 
1.789302203510496 1.715826286182427 1.013140333158485 1.945122186514672 
1.732820538346865 1.608436623807375 1.265892143799623 1.141736499777089 
1.837377444233870 1.435327030632060 1.702005596366721 1.370273070018825 
1.830185715245181 1.941732450025238 1.563422324050239 1.877638648903689 
1.224345129304570 1.453540982978909 1.559840482019349 1.533766009384702 
1.830139667168129 1.299054110993703 1.109005451041671 1.093376809887978 
1.545120278466297 1.778942758262092 1.244100507573634 1.908695212280680 
1.195704324859017 1.483130340712003 1.406475178766194 1.794046525368626 
1.911300952995479 1.968551272798568 1.715754847871861 1.285631643753640 
1.347909427212457 1.767564567333448 1.761922655826833 1.197175013318101 
1.505809853061522 1.013768334933747 1.701885995989258 1.321452174824692 
1.529730404552248 1.370098118464645 1.208338237097652 1.466277252326645 
1.833000915075430 1.258106424804097 1.324873915639283 1.838474012744360 
1.891802185976666 1.840402694861327 1.271283808821487 1.816854464028893 
1.479749545410731 1.574313962416183 1.438886074751868 1.381406705368805 
1.001786763541981 1.079701210963645 1.100870332155321 1.625082412864520 
1.854060519633396 1.502636080979976 1.569250029648492 1.550658559345569 
1.599962389945837 1.014333184419401 1.854412778005718 1.172007738203310 
1.587714789029519 1.090658637254134 1.213949982589925 1.718936782639498 
1.063870393616342 1.562510142564266 1.090520637540239 1.099641866852140 
1.947504728888366 1.624762715087525 1.923148612522649 1.679405324557790 
1.551870177287343 1.786282724119886 1.183938250970157 1.102794192878793 
1.695440570136371 1.885884267414622 1.243994894231952 1.767836772768697 
1.758714751439334 1.417075153750043 1.587489632185676 1.358728580114985 
1.298713510011410 1.732270957429545 1.992131856583623 1.658416223687000 
1.436682196461247 1.065424608478268 1.666159698022657 1.564965472966045 
1.497853763605442 1.617996224956225 1.951831866832214 1.853789662410868 
1.100562102836905 1.746047611865880 1.892718533167385 1.448046696670160 
1.881592197205607 1.704820144612402 1.028457929428328 1.816213591592389 
1.688070477867054 1.088679935463696 1.325939201504655 1.791578799979975 
1.946063836890673 1.689108081352551 1.695057599176303 1.561760096517576 
1.846961835102491 1.334361920873384 1.801315399669617 1.198434484652506 
1.706588367588210 1.090504480829449 1.913599607903287 1.616945229130569 
1.493087459870576 1.274327091820023 1.430576343328712 1.314015035105266 
1.443925378913312 1.241105140526398 1.178806065567964 1.077427059046700 
1.307326632814646 1.180193228107027 1.730485474877401 1.974021399375539 
1.930490064100030 1.223257522319911 1.591813090523529 1.069220381984795 
1.057934876986562 1.126501298773438 1.354352636704354 1.538395734019685 
1.434380158796634 1.575045150243632 1.227158496902866 1.511824223274362 
1.842239152737422 1.336832653226726 1.819122193390456 1.026339652430971 
1.344177665054088 1.382552685665159 1.154156866046941 1.649099470408636 
1.877774816519883 1.212174941842284 1.016663692544346 1.785948044319059 
1.517467244947224 1.079171656646388 1.860758175476762 1.773279739478793 
1.151394754845928 1.982058953284568 1.329439529485770 1.063742478855740 
1.625806624066831 1.158083668237448 1.319782807702571 1.067387868979390 
1.090509256668987 1.756791625757258 1.502937028746117 1.496714649577895 
1.200580298106845 1.787858542678827 1.780169171490338 1.630157935168317 
1.493213206076143 1.485515226420954 1.865598765382182 1.359067575428410 
1.560299374807931 1.369721324629961 1.829409362374144 1.746924873122242 
1.560304797551715 1.495501928306107 1.987603066705999 1.514262836744358 
1.357993002377497 1.984587685243000 1.519070996055480 1.031641667706884 
1.268186887690940 1.486835503440424 1.374037748894531 1.870170450632473 
1.344741395864832 1.490546594321097 1.260334133931221 1.378967076674884 
1.649307942452164 1.234142949179529 1.056548341868476 1.710394752399008 
1.827187872128735 1.749570428772468 1.115856260713810 1.838637990834910 
1.754857234141087 1.070798286819275 1.335942792664983 1.253055731771669 
1.812007873164408 1.812630700481946 1.826896618291248 1.838670393616684 
1.477135860487809 1.261671632923509 1.587831013014903 1.298696341467373 
1.628856455483803 1.807983542158702 1.002009902484404 1.303985192558516 
1.569365206068500 1.866438695897702 1.355406794326674 1.437138056262696 
1.501509829515425 1.719818806091735 1.062094290639519 1.479482512638503 
1.552622559437259 1.536746866455768 1.610314356026141 1.898335596502172 
1.244678550341374 1.509816196516049 1.738799912550892 1.465795555729572 
1.452672993550554 1.637128923338306 1.330343867314064 1.233884025266144 
1.824020698200483 1.499439713803945 1.692253502213229 1.725196803167028 
1.655967067390521 1.620428565074837 1.044509752979818 1.529058930175865 
1.551920392733197 1.073781522588194 1.712884753545889 1.384017953294694 
1.298019316523355 1.167437738304236 1.613952788285703 1.095421380231374 
1.452757619489732 1.390504115086226 1.357847955632148 1.792678366854516 
1.797935382556016 1.055404279924490 1.811923552779429 1.035258705384038 
1.353216543495339 1.651195832805990 1.470075356761980 1.999043458488672 
1.983818724809119 1.481871828233601 1.003672519851657 1.819833345066088 
1.290987618126719 1.623882462446952 1.235203267513072 1.058003931779889 
1.191769505403298 1.128113294802747 1.450703088124740 1.300150882608954 
1.165264903174974 1.018297020805552 1.370520345828534 1.564076368484439 
1.503385041792565 1.794732207592667 1.730110283131097 1.425133607084945 
1.205173554623940 1.523488726562109 1.115457793777929 1.090052980555380 
1.628957607906438 1.431440359101521 1.964534092496366 1.612249723650141 
1.680873271330350 1.023091624082656 1.660026792155321 1.766046123479438 
1.483484232663207 1.190440412635115 1.475268740366315 1.588413392671585 
1.892649575047508 1.011700702342692 1.958518291201052 1.416624841319314 
1.736705790009391 1.614309025459634 1.864589683032073 1.418957553787935 
1.335243911364679 1.442787665364914 1.509736921106207 1.662028761852891 
1.774862103295833 1.783822879340850 1.438653248014463 1.853576445626185 
1.551050558217162 1.029888826980436 1.858052572505577 1.968049341536631 
1.256224082121802 1.270287371478510 1.403040924702392 1.924228334104109 
1.048825171074923 1.856012366103791 1.409876873857982 1.455614233950671 
1.872226260599348 1.374559318539743 1.160777050990141 1.182299474165097 
1.666891320926819 1.455176432589435 1.518935878503910 1.227106807867890 
1.260576525911182 1.977890087355633 1.984176133112624 1.134942000192615 
1.826981998133453 1.260943377443853 1.842376454298465 1.280568346682027 
1.666632191943061 1.887375931011643 1.695555054615464 1.162452653322103 
1.835466189165609 1.005668873570781 1.637759440476249 1.234371940113057 
1.414835523310094 1.501051606162356 1.675021657502007 1.303172899477301 
1.909592954881840 1.953519641405991 1.323252970262404 1.833590924740316 
1.124039824077613 1.605743272822791 1.466313534922153 1.482705306599986 
1.080545711817594 1.264031635472488 1.856304009068501 1.084919116430415 
1.574876601193678 1.320568646851835 1.251270156623957 1.574545157366577 
1.069342773038135 1.476651738353840 1.506431865951714 1.799100036898077 
1.039928219693836 1.114998322155024 1.212591307429074 1.302272730393509 
1.527594615332035 1.908014866039218 1.204044775667290 1.183417296474645 
1.406844682559588 1.012124911756196 1.497150179116888 1.782761995937366 
1.642065096885292 1.002372426937898 1.926348707148083 1.583513760323786 
1.906500004074549 1.271851452392633 1.322812584825108 1.629598376095279 
1.182912972574828 1.560721019592738 1.079454073146467 1.566539117914465 
1.957634243700094 1.278668002363109 1.060051048261784 1.265952637425584 
1.269660031574978 1.473085869230855 1.877707337208188 1.857519596845348 
1.164120252035231 1.167333872031177 1.128887195815952 1.371521072886886 
1.022814861420373 1.201400164878863 1.541384603437088 1.937995800577335 
1.516196933686001 1.082664013195098 1.745945707958779 1.385887829529631 
1.967672364186757 1.826060467901782 1.443407381117904 1.880962366071699 
1.988490951109197 1.884418777917566 1.960438420096021 1.689378867367639 
1.104473308478362 1.172372483689915 1.659145654122805 1.609687537477636 
1.482821606583914 1.381899620186154 1.818378347061182 1.359440101752451 
1.612965746242507 1.134508133539591 1.704589914026007 1.970228705481614 
1.151918637191514 1.987565177818917 1.679732553383051 1.744342206680546 
1.354214427391290 1.954514314877655 1.888025156713382 1.089873408339493 
1.910410513743287 1.756898990457415 1.783192501589780 1.744271974759631 
1.641634829834598 1.460781477020485 1.085146660894919 1.126718335235908 
1.491324748038888 1.429305627898091 1.150433300660570 1.022335509137852 
1.160002690142829 1.431736205324860 1.452773060296226 1.795516161299469 
1.097854723917131 1.589841954655803 1.749319160595588 1.366558951432918 
1.962494655442923 1.632965678803670 1.854873615313054 1.229663327277940 
1.157517144737282 1.325369651044827 1.769557584727588 1.244903625327172 
1.415728419138258 1.592467344181588 1.226270871138669 1.558481828392696 
1.713259356153161 1.798693289537898 1.234687876275893 1.328831700334748 
1.009323877561991 1.744469074143486 1.317715444268682 1.041985542271969 
1.218720898029350 1.815028453285233 1.190657670553070 1.199998370581284 
