# Supplementary material for: How Evolving Heterogeneity Distributions of Resource Allocation Strategies Shape Mortality Patterns
Source: PLoS Comput Biol. 2013 Jan 17;9(1):e1002825. doi: 10.1371/journal.pcbi.1002825 (PMC3547821; doi:10.1371/journal.pcbi.1002825)
Supplement: Program S1 — Simulation Code. Program S1 contains a C code allowing to reproduce the mortality curves of the paper. (ZIP) [file pcbi.1002825.s010.zip › dSFMT.2203.out.txt]

dSFMT2-2203:7-19:fdffff5edbfff-f77fffffffbfe
init_gen_rand(0) generated randoms [1, 2)
1.039141198330724 1.240142890878554 1.209955588717310 1.236112916061619 
1.573609744512888 1.395123490651293 1.812094386786663 1.972142771907627 
1.661852338311814 1.561535645334802 1.291263099916129 1.621868802307074 
1.618862276935360 1.286680235491260 1.630336290806219 1.622808181142302 
1.340478952876513 1.635899148001451 1.934891518138636 1.664728957674457 
1.376596839337377 1.260305027552060 1.300023392297031 1.027457137824489 
1.773860156177125 1.052104975387703 1.161615739474427 1.269062288287363 
1.481232382795297 1.124416764731357 1.237628894562482 1.486659346107919 
1.251379982798093 1.672013113935975 1.093610387659852 1.350243825722766 
1.146393524114235 1.580896199099386 1.004750270363792 1.557555023187703 
1.676226139103231 1.656508107343917 1.599699778073892 1.319138496244536 
1.495540518468166 1.982369804737465 1.887250488865495 1.970358383417759 
1.124824915359830 1.700449998809694 1.344854066773785 1.515288582218666 
1.260774193213819 1.541441556143292 1.020669163814888 1.532664095046530 
1.570925986791450 1.024123541250183 1.862414154465702 1.290885492363570 
1.216591192505573 1.152376110484766 1.946991594033023 1.653426585431799 
1.359196112755944 1.086165893587796 1.905402977668101 1.861245768166658 
1.769055175307166 1.781874287131666 1.653327618143803 1.358340769109447 
1.765941753454335 1.082046909408944 1.445006375938485 1.770700171178406 
1.510795653846276 1.127259642161102 1.795920741414507 1.363365805420619 
1.815682024224590 1.031687896128586 1.529937999487567 1.243497509089491 
1.442519063938840 1.129085571763968 1.250959067379838 1.256214638626548 
1.597661462604182 1.166505138313492 1.201693692846866 1.033383285967344 
1.921222443542199 1.446306057817141 1.762047428923038 1.114756848815732 
1.896993899128250 1.366049794020685 1.623608566294427 1.460276024800476 
1.851980759218394 1.199955713778692 1.267872801243776 1.436985506663542 
1.342260881226824 1.769399942039702 1.382411773282556 1.745162658334311 
1.810842949017727 1.627314665918402 1.143240711251770 1.557089601352327 
1.233888154340821 1.245403231835691 1.090855737858046 1.801766328614436 
1.696157537891268 1.135393042593019 1.409252243199855 1.765876585245424 
1.658751610478689 1.481542098536980 1.971694958309937 1.280166424454425 
1.313649267405402 1.871486442381505 1.603258432378054 1.338790375319028 
1.251436364277132 1.692319615182678 1.145579954301638 1.531877060273777 
1.657767598551193 1.132540794723104 1.020007640229578 1.886126996483482 
1.332917251008753 1.985111059814056 1.897321668560202 1.547226232278746 
1.205889234604903 1.970890001596329 1.449374539199924 1.279536278425465 
1.603104926120844 1.065256943212356 1.589646390284488 1.292619887933551 
1.574247207802792 1.614691487037373 1.878914831579740 1.050366408125299 
1.641521680977985 1.079935974675052 1.291052693384468 1.194273537419667 
1.401869452424997 1.661373451573920 1.431137542785703 1.402824118569746 
1.481349236292501 1.621794174116201 1.501477304776876 1.332844759837332 
1.486335083034529 1.236472233363680 1.831410116896823 1.196111721419032 
1.854608940478240 1.104980213294068 1.716938703482989 1.985121726609636 
1.603388618564664 1.205856854926068 1.789465539161788 1.275657823514048 
1.558950430886924 1.294652352349861 1.509894228687412 1.424926447867682 
1.690561793281219 1.617662738155259 1.538548070679566 1.678656591046357 
1.459567870872503 1.220274947328161 1.146299309938404 1.673399867690934 
1.303948646900189 1.792844943620298 1.056920748545254 1.723449036318555 
1.705218933066331 1.574271910435101 1.835672107865945 1.992808302928285 
1.242456130256102 1.886546511700227 1.031645383822535 1.349407595477225 
1.440922198509625 1.533300522502960 1.195258949275219 1.303323206604932 
1.489108687998710 1.494041084695396 1.478720593524220 1.046062361667012 
1.062305936564045 1.669161272966246 1.563059292810504 1.274026232513098 
1.436540772921877 1.498955415290125 1.749111015929055 1.499913162686279 
1.273075943610596 1.697363690914521 1.805133438000384 1.792761978553909 
1.838214243212211 1.940056572782219 1.021642992943020 1.556482785794755 
1.494706102646308 1.772730843989499 1.280842112460455 1.224167163922002 
1.226885186588310 1.104409736495915 1.871341373089902 1.649628248949571 
1.882227135317458 1.689596926282265 1.321100382465089 1.998791702175031 
1.314051061924424 1.275092894388936 1.994265356687845 1.664665580059635 
1.106243318423337 1.672585148249151 1.802549425178993 1.025987606396447 
1.162275700155317 1.665839170980025 1.780647182928942 1.807880740465895 
1.235095915914571 1.998773055796440 1.110075047171341 1.656413043901453 
1.223762589436485 1.088904754682103 1.705785580606016 1.344509841879231 
1.707784402029622 1.889867219977938 1.629164975460198 1.845456079067895 
1.950947048573447 1.396942344243625 1.085791838348562 1.533643434214565 
1.991976864923853 1.149730623835606 1.662050679587253 1.826296622198226 
1.184546227898341 1.826151496614516 1.687991012201713 1.282464886563227 
1.171400620040809 1.024202148632825 1.284936370483681 1.023054460866042 
1.370537923875428 1.753225748905738 1.078193758978676 1.265905847334054 
1.175639649816966 1.716328571113605 1.409385665049770 1.544216226585585 
1.946605197756470 1.397830617147723 1.164399165724857 1.366486775827378 
1.190837347431289 1.007850193638157 1.971957366134665 1.732468867192977 
1.828991751940801 1.196687328540595 1.339957910287784 1.421693781497825 
1.050078184445102 1.783339949476304 1.665659205188371 1.613372032043085 
1.204619345991679 1.360397439230731 1.806080629429025 1.109668355328544 
1.601109028774038 1.130764855332983 1.704282197396603 1.136505212014929 
1.800064196009557 1.292426067337642 1.217416066122901 1.178981678305928 
1.379727095082272 1.461526104603719 1.868431050268285 1.721936493507462 
1.458509960976329 1.052806884545862 1.874099115693934 1.778035562951926 
1.876617127172434 1.750824388249967 1.303508574379056 1.471945335314469 
1.494961271678815 1.180720375982217 1.777469165387813 1.339339368432543 
1.151341684273935 1.491938411306545 1.393387403687355 1.528957357353382 
1.053553472214053 1.085095647383064 1.920311084783778 1.607407463994936 
1.295695145442168 1.949779507064599 1.017921768510525 1.763587405191116 
1.601011547025528 1.890864874338349 1.692779392399424 1.068231501015229 
1.159006375778588 1.988050414027750 1.912010327660573 1.743901792595475 
1.175295869841067 1.135673601194746 1.725006429803702 1.617552928052805 
1.224699201819327 1.418247737170523 1.334258252147613 1.724912133156778 
1.866883463644543 1.516392833902094 1.999523038072848 1.397717856703600 
1.276173598128504 1.019827783621900 1.632948549296488 1.188267165391785 
1.703962193292567 1.100897361933408 1.453287012625248 1.043491730765605 
1.707662399032360 1.824759621202092 1.282636597649008 1.043377206540542 
1.775534724061618 1.049423394597118 1.764384048545575 1.072575002393183 
1.505588914547367 1.309287064415234 1.614446098613576 1.898183641982777 
1.785022215714252 1.696295015369475 1.002800620244250 1.070327331438378 
1.440091829299584 1.917151503374954 1.295141402466790 1.749073036639269 
1.290314508103292 1.855372784056315 1.688715445792815 1.929079665736189 
1.581315011413390 1.237483342551878 1.873205799201075 1.946079415749726 
1.707839399933875 1.417915831324499 1.377743653875118 1.309818886983690 
1.716682464379254 1.422117310374194 1.353192818063200 1.616604011199411 
1.040565800147756 1.921284195661759 1.028576419671301 1.223894588381215 
1.407313659994116 1.985970759532658 1.809710725235452 1.801281258976415 
1.190037546148096 1.319665814402650 1.948442238559942 1.829248996245159 
1.369593795959884 1.517535873041508 1.633975035897834 1.617234134740466 
1.352644117994853 1.340304683194905 1.105585071537800 1.280166881368474 
1.784746192165705 1.220763418244826 1.901448464622278 1.076976580323451 
1.801498270661136 1.488134782593842 1.690605505132734 1.194620038943089 
1.398087853169682 1.875761946153558 1.289188831337781 1.877032540863169 
1.950508537497909 1.276721156453461 1.313397684093224 1.268681053641721 
1.966209171972451 1.946470687033969 1.510517755201612 1.251628114707837 
1.308047880791574 1.877528720663587 1.694447574299634 1.551615782329583 
1.051934549344041 1.706339267825041 1.195435977997116 1.283947992293300 
1.276304313754866 1.508802710598937 1.147456759802572 1.229877013440835 
1.763073794424014 1.415515968178082 1.175155275131480 1.081645274354245 
1.550154082708368 1.385341206690545 1.859800115531479 1.844517373188106 
1.554812146871818 1.919793932542652 1.022106069461147 1.961571202816111 
1.848450319856784 1.579368201101670 1.862607030514023 1.557614288625032 
1.716021733509595 1.563839936839954 1.386346528721457 1.392111878248186 
1.589734557219395 1.969111177489953 1.026714373242443 1.447366092221195 
1.507703166849490 1.364879599324992 1.036794641196513 1.718506550661164 
1.612220710167033 1.482017726747213 1.567748828671672 1.288282049078654 
1.137256201618386 1.088045475944579 1.715170206172188 1.526989881901138 
1.580340124348446 1.142215355004299 1.286428629765554 1.902969421422592 
1.478445873825309 1.387689237613789 1.780533511763649 1.810801436852424 
1.469673562909585 1.607431221221057 1.646377619281454 1.817180948542941 
1.689398014134215 1.072999550293986 1.910181945114653 1.175773357132559 
1.613477394189694 1.120678060150618 1.211176991010675 1.227171808899400 
1.507675320657094 1.075226896429260 1.811744055542102 1.386896067499623 
1.054890272285697 1.578286781029556 1.469346516383160 1.294086293233517 
1.408614749477447 1.844017282766174 1.677477332307231 1.474495033235625 
1.065487240279136 1.738118582928041 1.870649948918698 1.667212451500898 
1.564640393182915 1.111076615244761 1.959645682131654 1.002048389485280 
1.607722785083625 1.951714655126424 1.039739369385114 1.012765689004515 
1.653583771713930 1.678789454879729 1.843014226754109 1.064628121495728 
1.312186617316042 1.285481785257807 1.815283193604309 1.017541296129615 
1.013709944667951 1.998576578557526 1.070939186810266 1.190901959795885 
1.168069707854229 1.869328080801340 1.660642721581435 1.584936001173564 
1.061979764564905 1.042040773444344 1.838439629370940 1.839606250540493 
1.778645024485318 1.751133110734490 1.779591818291246 1.937332403335237 
1.697965597586660 1.325210579474662 1.161103302793256 1.546319039657106 
1.918599625686021 1.604235868093786 1.222953384032396 1.819908181977273 
1.921076619996090 1.249483498669837 1.841592543629976 1.201589030817593 
1.999735971520096 1.378991144775433 1.474709509205056 1.008444962598420 
1.373571683785950 1.102980669831630 1.632228948221548 1.812643220142648 
1.049821995704011 1.284094046282591 1.804957353194686 1.802535604394299 
1.274632936657420 1.292877821954008 1.419648418324932 1.155430838839955 
1.857891026661894 1.590365236589480 1.682560903514064 1.560684258840100 
1.532863237882845 1.402514448788847 1.221114565933171 1.852881367785192 
1.182074055271802 1.442043763354094 1.880480684121028 1.932356672653574 
1.827111572433502 1.166009827655613 1.880399384629047 1.028940297271983 
1.940980638708371 1.215142763803383 1.260367316440772 1.274282533068501 
1.628218168100689 1.901503193344848 1.752876585816651 1.353565317218812 
1.136484030718981 1.180158215478558 1.999494454229681 1.128717690929988 
1.881182536502167 1.323236560705314 1.883559541345321 1.084492606160549 
1.603933840227624 1.871044626048004 1.323454679819830 1.285568134788092 
1.442316880502483 1.675199279357091 1.531703621297210 1.245846775038536 
1.218708138311095 1.368661074112896 1.027955067143173 1.160315137394309 
1.244595714117151 1.942361727119935 1.063440859948244 1.321570912759897 
1.018379348440438 1.461834996733603 1.151463199332354 1.298436313279128 
1.357398090959822 1.322187551377020 1.591263080575447 1.203104604195901 
1.404886542814355 1.364742215489795 1.742096108686747 1.046715726465951 
1.617450218756562 1.865837390740704 1.748466378783514 1.392205629532071 
1.304861153447791 1.891973984184359 1.532649808637256 1.503875856139364 
1.831875230783633 1.193926949917014 1.985936923128947 1.854931269732990 
1.349121290845679 1.200889819129872 1.115413305054278 1.258898582800731 
1.205909731936156 1.348972413339909 1.661613202769152 1.175786276377834 
1.812818908352167 1.161357811959140 1.527288219880505 1.080944727898177 
1.350740527137857 1.499058415498731 1.251816997346322 1.983787620654196 
1.515224636328895 1.169496642830025 1.753035107512602 1.384761512406005 
1.150180344215311 1.885178922696532 1.700692026296078 1.090305099673744 
1.126196556001261 1.005798656962493 1.804525720122459 1.569388294229702 
1.098561325161360 1.544307158222032 1.889873359038311 1.926998546435776 
1.563034171123912 1.230014541068513 1.153546135339472 1.693905366428500 
1.182532562764792 1.730138358721698 1.724988902801797 1.963901337353893 
1.849103113575761 1.751155466997474 1.123903901172726 1.169689107843478 
1.126436924666943 1.338121962294559 1.369250756650904 1.210665427864301 
1.328860624696487 1.846083804367444 1.228841388621903 1.850482738883441 
1.031539753860734 1.670587660481137 1.494045569959400 1.639573949727104 
1.178230147378106 1.849480012725787 1.712913817518067 1.509931490854586 
1.155585292587021 1.219796161923275 1.319790094170276 1.477061279801945 
1.982170503348295 1.944947816300878 1.554770179467417 1.774700585936174 
1.597994729986461 1.667476491507927 1.623119112969421 1.492598018642806 
1.669309724300574 1.646803030181092 1.391586487780103 1.546525341353980 
1.061602937854186 1.786163149515636 1.522303933414847 1.003821323370057 
1.752620947700809 1.344086525790528 1.192936886595541 1.711660470876668 
1.192704924591418 1.583790852007382 1.714022339957634 1.018196265882217 
1.261955694667892 1.037653179273484 1.510539545073051 1.569609326339836 
1.171286997634828 1.773814512724506 1.264375497250634 1.438447788748360 
1.423817552105003 1.209548273017518 1.509219508748979 1.290503608642035 
1.013013655704902 1.262750445467456 1.880101499527582 1.814073048535359 
1.178838145940845 1.361140686081717 1.630504457075552 1.332130298101719 
1.980185187732520 1.025849141198055 1.499816261948615 1.886067182367687 
1.943391762550890 1.883793797561850 1.393108767952361 1.472285460919636 
1.454297136216233 1.604327468505530 1.841584462314744 1.036083693372093 
1.865484748734165 1.715015808634865 1.852797462403288 1.000463514619097 
1.637683717494574 1.799864839102373 1.554986733376055 1.157883148760638 
1.483351087518736 1.047363045199551 1.689338187861649 1.732327855820730 
1.498005375107870 1.833419041315558 1.708697559971115 1.955255549078584 
1.333954203099489 1.882622610999957 1.697950173088621 1.474706918285158 
1.326469298175575 1.416442723516164 1.790072293683172 1.691951525993823 
1.119815136665192 1.690878030772192 1.336799387920443 1.021075946500541 
1.582665512343895 1.382834995605905 1.267970626554977 1.299923491542806 
1.312961988795121 1.804420980492467 1.771550122211635 1.239114752641682 
1.766315436512387 1.812885923329385 1.830384946496652 1.781840949664589 
1.327992525287806 1.973041554326748 1.678613760643311 1.530481142242737 
1.408567937268295 1.939292302283724 1.564875946161735 1.264742838369576 
1.371271507273645 1.977541947067322 1.151321548379823 1.861521605445597 
1.035888442901299 1.092786663499884 1.397366581097907 1.185879736935120 
1.001417135662349 1.595795887746398 1.435205159198904 1.743205230820061 
1.139762908943114 1.507505008313905 1.084851542914929 1.980581493820314 
1.540411095930878 1.155602731205201 1.767446293168915 1.396016567192436 
1.185002609380092 1.778666518176333 1.489994133200269 1.350851442331109 
1.172832349598882 1.136390459424314 1.772022936357028 1.259277588415790 
1.460002103784128 1.109142247198141 1.200309722170291 1.770262458705504 
1.477398615652831 1.914515897986346 1.738823365081160 1.221415649618010 
1.783785121235358 1.820341440765876 1.470790447421484 1.275087310049065 
1.318974245712919 1.295129779827806 1.676213199686799 1.804084953633677 
1.649475257660110 1.833986253552612 1.260078364628832 1.236147917235805 
1.233641569027073 1.217516165228317 1.906423418124034 1.689392461344981 
1.247896916031103 1.172398941832822 1.423571997288933 1.456255393694267 
1.166479878772256 1.609613643698234 1.043043183655469 1.080833843106141 
1.925916150409973 1.393613943903531 1.402494073859768 1.283178389809106 
1.139370039956620 1.716082750052852 1.142393678529766 1.714663464175062 
1.003091345461193 1.980193031697386 1.293772862023148 1.722948766460000 
1.604094536913981 1.300322977479020 1.079733523576264 1.173126141423043 
1.984423384572563 1.944739324671868 1.888741462925630 1.462044058286704 
1.105501656104434 1.884018142904103 1.956004759140273 1.653965313659125 
1.289524679836427 1.461895401547101 1.679978607422295 1.655900126551126 
1.551343376261922 1.138013415903818 1.674340756216788 1.028616400855786 
1.643035446284006 1.291123331005827 1.121809832553192 1.199192856952211 
1.784217807027659 1.973937742186325 1.799409605823858 1.836210357979325 
1.426874350809040 1.005211234058827 1.470544460725735 1.349483230173959 
1.071927297806407 1.902432911264583 1.456817772395522 1.144266403876628 
1.653204612993161 1.702643793462855 1.452464749746820 1.811544945044856 
1.302660667303060 1.006385204933988 1.096558730716881 1.529703008886315 
1.554871928843149 1.751419063998112 1.002057966435271 1.991901956592364 
1.226664400749208 1.650879060111153 1.511784737349947 1.203652219330403 
1.806938352257582 1.416239745685956 1.741637296653365 1.378328500695861 
1.707468730905402 1.379428338651053 1.046908756883947 1.648388276627436 
1.572028250988049 1.591402565310668 1.492315517217602 1.194033039777436 
1.121794662452212 1.736481535066753 1.061004860681597 1.980329013709233 
1.857835114761316 1.505484215413226 1.132100210375277 1.700512166449060 
1.774303365287700 1.430487490851686 1.145025882863047 1.224092932012995 
1.116668975504566 1.509681544470995 1.960647022246499 1.410670756798434 
1.778404712046845 1.302965875486441 1.004527791646426 1.278635146256208 
1.405754052222326 1.073406451157362 1.400476009833673 1.714631429357681 
1.733053807758147 1.328284588862131 1.620819094194692 1.162474639648339 
1.863287413895159 1.651488223648670 1.461225748933028 1.794453541604570 
1.730456345586420 1.805391570851956 1.633920611227117 1.384394789150328 
init_gen_rand(0) generated randoms [0, 1)
0.039141198330724 0.240142890878554 0.209955588717310 0.236112916061619 
0.573609744512888 0.395123490651293 0.812094386786663 0.972142771907627 
0.661852338311814 0.561535645334802 0.291263099916129 0.621868802307074 
init_gen_rand(1) generated randoms (0, 1]
0.197401825552436 0.450667789853425 0.949077153602325 0.746101466565815 
0.374044214892803 0.203220825359265 0.315142533420788 0.000972952474337 
0.528170849943415 0.511750723153281 0.736971877918357 0.775180059678772 
init_gen_rand(2) generated randoms (0, 1)
0.427667673034137 0.114400215101537 0.032119928592253 0.255012682037145 
0.355448733065872 0.188020506093574 0.062619018878574 0.402188885491065 
0.660402037271053 0.932882881654048 0.986571493440761 0.575033370781814 
init_gen_rand(3) generated randoms [1, 2)
1.605915781710681 1.647244358909601 1.254232346519736 1.085959492779551 
1.352860166249382 1.994299975846146 1.586137829445560 1.649591164754850 
1.495629716325686 1.700105207379521 1.130381728439935 1.848159368566670 
init_gen_rand(4) generated randoms [0, 1)
0.238034111259992 0.888061286658451 0.862449834293604 0.066013370194657 
0.454160163257894 0.549218924884145 0.714536859506758 0.598983253772769 
0.330530003460256 0.181600268795437 0.084828648251119 0.253899928954298 
init_gen_rand(5) generated randoms (0, 1]
0.701876480870822 0.439288092349092 0.196861761522124 0.225529182201355 
0.513841365467117 0.812782297385214 0.943515794309134 0.728688713799219 
0.550086818407231 0.159141148268531 0.708650807287641 0.555829403967039 
init_gen_rand(6) generated randoms (0, 1)
0.477466803162719 0.974495445245670 0.354529903885188 0.785219142885805 
0.218041032218533 0.321280564574248 0.059430242716206 0.557517726072402 
0.646310724036336 0.214381751071967 0.823112174560962 0.233562918821059 
init_gen_rand(7) generated randoms [1, 2)
1.320570959340211 1.577820287396313 1.888528766674804 1.599916133592814 
1.882620481758533 1.703005271719497 1.970766024252903 1.653379526127726 
1.602754672635726 1.972302690830004 1.360349937530974 1.018367692159037 
init_gen_rand(8) generated randoms [0, 1)
0.389305095734386 0.293795385032480 0.824471116809770 0.713132951231938 
0.315282980920242 0.680652513317100 0.529348121720663 0.204238271222364 
0.656366865037213 0.263189542120189 0.309634761782333 0.849148446335754 
init_gen_rand(9) generated randoms (0, 1]
0.023742037201143 0.097817986094275 0.212028098657713 0.488796770220919 
0.699438932294896 0.124125269982973 0.631981590554948 0.599189707334417 
0.414231330009421 0.003200281601159 0.309005613295406 0.613944565103664 
init_gen_rand(10) generated randoms (0, 1)
0.366581169365578 0.132306137250225 0.303113209859658 0.942349397812930 
0.985650763418516 0.645014809690707 0.838068410996888 0.144623334977467 
0.760804985612095 0.993776960867864 0.576849813965344 0.714302890228335 
init_gen_rand(11) generated randoms [1, 2)
1.112505574020623 1.294372207693334 1.045222923489112 1.987856657469678 
1.064591329672131 1.833230679444852 1.621580734728720 1.666839500196974 
1.676721086595095 1.264691217189676 1.483640691057159 1.506094145971925 
init_gen_rand(12) generated randoms [0, 1)
0.936155301433925 0.359270189551617 0.414582052821748 0.243000364705316 
0.758183339532466 0.236961638976871 0.289072189183471 0.759861901384338 
0.432451490068222 0.938553980678281 0.025994903250097 0.408491070338117 
init_gen_rand(13) generated randoms (0, 1]
0.805350001345456 0.409526279934147 0.524297575295026 0.974284399305928 
0.881837324886245 0.013311399270564 0.965265460793185 0.329147241208287 
0.642238290615810 0.508826151681757 0.888269880227152 0.217972196613126 
init_gen_rand(14) generated randoms (0, 1)
0.697836734853999 0.019927261099530 0.559811595873184 0.823629195963737 
0.977841885903914 0.597673600697835 0.650607241567713 0.351049405232736 
0.221740602825167 0.579057119299789 0.994956203385833 0.948871688306084 
init_gen_rand(15) generated randoms [1, 2)
1.489799007574679 1.811428537048644 1.703031967018970 1.603992987162570 
1.464644244443203 1.837018336726886 1.301509018842335 1.696721503366149 
1.353697989034858 1.036816097847184 1.750096806960109 1.198966580910889 
init_gen_rand(16) generated randoms [0, 1)
0.568400348480497 0.207728900569780 0.166259744101853 0.402870146352962 
0.586412021358490 0.708367941417526 0.955922418811199 0.040110250748239 
0.630730577123339 0.341876190246356 0.466558538026659 0.833574901219682 
init_gen_rand(17) generated randoms (0, 1]
0.846985165152819 0.774433071769977 0.601518580531997 0.241786773256417 
0.604742063883701 0.576118711236220 0.044924777040066 0.256765771772177 
0.888223853605954 0.692405844297021 0.383224119688446 0.834190267882152 
init_gen_rand(18) generated randoms (0, 1)
0.150898153558084 0.894074805505165 0.713160196894030 0.433402533844206 
0.875665938667556 0.416141379216622 0.223487786074882 0.449550667994502 
0.905850613883171 0.163447403529844 0.390164897666491 0.056743596941706 
init_gen_rand(19) generated randoms [1, 2)
1.488984435176724 1.717467778659574 1.546178299359787 1.752484902683245 
1.758961554059368 1.806181578584397 1.739950312343025 1.426374345111599 
1.325059528213815 1.955888538600641 1.493838013991883 1.717447854592225 
init_by_array {1, 2, 3, 4} generated randoms [1, 2)
1.581784220574283 1.375490735919011 1.230434027335453 1.157674798129142 
1.924926201763689 1.503346509861353 1.851044508507724 1.402844112986903 
1.419028594944477 1.928667341232300 1.898716094675978 1.753204803856708 
1.345671334929312 1.176370870936859 1.470262887281132 1.477534103640992 
1.711125962153595 1.104842398249141 1.286505545896534 1.267960079806808 
1.897070869335029 1.672372741308925 1.925366548353924 1.570369503102714 
1.262427349483049 1.144938984374652 1.806816861750172 1.055836556590565 
1.856435584455372 1.534581057549975 1.337634317540990 1.786811019981812 
1.403750473290234 1.364182847010770 1.685234444976857 1.971498902559483 
1.201359355439138 1.695241282526675 1.426977200619351 1.209822388415719 
1.064311864925730 1.284612845358044 1.417087753521999 1.020158569512297 
1.846410333712863 1.656509274354210 1.205573951923178 1.608792271649917 
1.820629007505394 1.554917963678397 1.013197031030768 1.625565384317373 
1.150982021455667 1.019620532375171 1.853768862889388 1.328704264756345 
1.901266071978463 1.147060752651565 1.296167213562808 1.761219455586520 
1.430665563355600 1.467999009468029 1.610041084997331 1.153752516788247 
1.230259855379101 1.945785193310817 1.253755987201342 1.811973287318842 
1.810282681309560 1.597495206235969 1.408129072257869 1.624905697483928 
1.461460734368479 1.775880375028434 1.192449928181817 1.149308749295791 
1.175395314310424 1.699039552208669 1.796206187488880 1.029717908529121 
1.203178363987544 1.733574628701880 1.425754719714488 1.262039527918475 
1.363292380175834 1.127020215359926 1.969944791008144 1.744883576858477 
1.683727425703323 1.297642085663367 1.615826762608746 1.699359032613616 
1.119664043840464 1.318536090866232 1.606796238247157 1.846241681353618 
1.825068759397794 1.546302473583572 1.906344814552644 1.991020743487259 
1.712130309403512 1.919649234374935 1.959722969459669 1.989473855721974 
1.082871984732461 1.366750062596304 1.937255430309779 1.114780038809380 
1.993584201376266 1.075515194674447 1.185010621825713 1.954422581663549 
1.983888707073697 1.209961522605011 1.416699289342757 1.880332753539968 
1.379361487469061 1.086299656253863 1.271974526497069 1.769933755651243 
1.804896440930220 1.263512601189586 1.664566665656222 1.615786240697372 
1.418211456414433 1.888872346304841 1.416311147784885 1.198324942387434 
1.568242446789997 1.262349469924071 1.330557989668627 1.227380064567726 
1.858272349557563 1.348303640546580 1.912734436739592 1.447490900925646 
1.667598317588359 1.440384783800599 1.300853351894008 1.104924898175278 
1.475373371811666 1.647755124793837 1.936646678239790 1.037283694824625 
1.366811920125820 1.175760609385573 1.725877131094695 1.671404045032368 
1.232451919307580 1.315069292486487 1.252066960732464 1.540540822791156 
1.576159081376324 1.056794022853287 1.247234337527997 1.979153871288221 
1.789665405037725 1.080478961662019 1.578789761464401 1.251412248176585 
1.717473119887289 1.856482886675195 1.585781348262140 1.657539735089227 
1.725295562318627 1.358108909885959 1.478116026679084 1.648718430675940 
1.833897588057591 1.614326277027441 1.458207480973986 1.478658319657864 
1.592363149762596 1.521459869622774 1.510214258799192 1.729995820091922 
1.329744692294030 1.039366009040401 1.866866428880808 1.214216247116733 
1.743741564955049 1.944384531968273 1.046713222841421 1.945288755861557 
1.314725685610223 1.727778887388147 1.250275894620396 1.965480650560618 
1.335067904265259 1.075326473259674 1.195270859558463 1.469990251917766 
1.271125538076813 1.654460924588071 1.817442004906609 1.359157122146834 
1.858852728053805 1.273267453924201 1.366792070789259 1.912137682645212 
1.503075831420879 1.687124170429213 1.715818061351007 1.352500443165350 
1.445839238792543 1.749243634572616 1.820262417537699 1.813965979481817 
1.863804007177159 1.022228169234786 1.063436299508330 1.479793897330630 
1.904860492646294 1.548095390425714 1.325993814499663 1.003685916350308 
1.931645280320050 1.903101932172823 1.246820921389577 1.812885751645541 
1.709723037916782 1.450431076813649 1.599243208455056 1.778267616751270 
1.329635364764782 1.218782717895717 1.079957513759208 1.597831329363057 
1.121107566400202 1.889417970071214 1.421636818532383 1.849876383555306 
1.684067018123242 1.389261165829996 1.822789021713953 1.294763497851258 
1.847836202955740 1.598781093634489 1.926753013925593 1.440387184435701 
1.767049137470906 1.553638683352875 1.679572681243927 1.831337813728048 
1.570073622966506 1.704489672835301 1.065911526742235 1.012175065950209 
1.002717950801457 1.424379382170699 1.915024701107380 1.145153419695177 
1.780556572711756 1.480112314460859 1.623632212683259 1.943835065265678 
1.516775932207862 1.849577598718531 1.307241507254630 1.849772268611909 
1.784750877217859 1.798551344643336 1.631543915427224 1.743947718558308 
1.210515049794880 1.284233688788902 1.623190974116068 1.165687342182281 
1.103890656189220 1.627542812024314 1.718161934222181 1.135663797936712 
1.312106280907609 1.626757395273420 1.233785927043938 1.122250569765182 
1.562057307760092 1.601102523544753 1.273622178941670 1.584299439769404 
1.723490809680135 1.783903272589669 1.914713791301816 1.371750448880508 
1.056467357532088 1.906835782287166 1.888713483375910 1.451413768983463 
1.572098416649762 1.905987609966424 1.390074915499875 1.529368396050219 
1.074987897380389 1.441936815585553 1.358958798555481 1.306581387983191 
1.567174019938476 1.366779308770981 1.540404642844891 1.107366719604107 
1.091588042409968 1.206686538498947 1.168732076386575 1.166933780966704 
1.751174584401249 1.510698471441690 1.389739765057999 1.605707929594646 
1.613652375205908 1.748150127087050 1.908027890846209 1.391198791397340 
1.850716004681687 1.178510898754690 1.279050254708966 1.980312851287229 
1.913720527053944 1.170383597784916 1.843099060153383 1.240357660628765 
1.593263756225592 1.441410101717591 1.152945646002182 1.532799078017950 
1.952740495862444 1.608191471264117 1.835114332392953 1.890771524029221 
1.741166283118387 1.867376841901318 1.805527618691385 1.976481394681395 
1.289143813426283 1.036152758623536 1.896090396105460 1.470198345054196 
1.010270693682426 1.910931992679489 1.608667727022163 1.225808473215601 
1.657968481960328 1.814682393795652 1.801286837173360 1.181771157368519 
1.271126010159510 1.267413673488665 1.117702765547677 1.096034019775898 
1.182306755708529 1.606931178411624 1.347721351019386 1.165000119694449 
1.265119635773692 1.632513954097050 1.984920452728500 1.421888170574904 
1.285399472291372 1.321898735400642 1.599304972859306 1.924746271026968 
1.221294901066829 1.834251599730275 1.378901118041815 1.481664967101106 
1.957054073364645 1.971189646575880 1.265039933026294 1.166785912357583 
1.924713199815726 1.981811879378133 1.365180021640786 1.652082193349455 
1.230266271337427 1.687367334446616 1.054064539902473 1.764505762286223 
1.752407818019320 1.742306775063781 1.185566332820958 1.219818575717409 
1.959119430495580 1.965507857832389 1.666778629241611 1.446643866832527 
1.036725560575461 1.464321490808888 1.843505598350056 1.908045655211484 
1.303075454259380 1.649505077934604 1.319644534549038 1.696302119837339 
1.889332959822164 1.622064959378393 1.371362648755284 1.857229692786051 
1.718209935313625 1.629426632246817 1.865658097953823 1.395355242694140 
1.624005945212966 1.061387832116709 1.520923442991397 1.722847196415482 
1.347067926756336 1.710480040508271 1.088293797060075 1.123527982892674 
1.524790721254219 1.729837202803553 1.897886345090063 1.011658568608087 
1.134961364934961 1.392297236077536 1.489324114718984 1.754689778319747 
1.613096642629752 1.551265831145296 1.338864401360767 1.276685612452870 
1.615802265118444 1.664270999638602 1.226312465769434 1.476213774847988 
1.484947262896915 1.025002223720659 1.691741636291866 1.289624599102435 
1.778018773814511 1.320572631727793 1.016673705753413 1.726685336066359 
1.699625650410000 1.811764274206766 1.833794674315552 1.713361523062922 
1.198129768432362 1.414572949889018 1.021396723265923 1.707618690950667 
1.818644029346414 1.471379228802167 1.536805454430285 1.566578826730643 
1.155763432556800 1.455446271244830 1.984683762822730 1.039741406288304 
1.187615699615834 1.708851757735158 1.124070938711426 1.160113253908959 
1.654972976648035 1.069675410235650 1.908643758871124 1.092033155990670 
1.290858372275303 1.268340467475133 1.858902080169007 1.871738583077078 
1.137238430896401 1.127701894072641 1.653188725300953 1.992660589470426 
1.493127927726640 1.667568195602224 1.750114818971606 1.695149774430420 
1.299884208975959 1.043983453672710 1.732406051881951 1.647633590816711 
1.073521834917236 1.553479978097202 1.780975732154903 1.935230193178537 
1.417323192034128 1.636438637958045 1.300972826766776 1.707757798542655 
1.379440461610226 1.183250200025667 1.261503837930639 1.403665541434525 
1.267347672009752 1.470634204329695 1.901754533495216 1.615267954345399 
1.496609418902175 1.795871663554964 1.746486290257316 1.578777659233268 
1.783757389953736 1.078239738277801 1.733446718115909 1.683716012967350 
1.169325249506646 1.591185632190302 1.910443182988000 1.362665243619856 
1.477829857876200 1.190843734989590 1.671571197844778 1.741369467223771 
1.169249891488600 1.303948191602491 1.771845833426090 1.400648617418612 
1.876265804386488 1.506999229289260 1.227144170388191 1.956455240741943 
1.458919944079656 1.392275923025636 1.783024614890859 1.744399566394544 
1.213072668177964 1.034916555924968 1.465855432309263 1.243485681343660 
1.190096559808315 1.748737872314512 1.728479670169564 1.543798794567458 
1.231667615330678 1.431370354345645 1.258902725252618 1.497634402786963 
1.278863149358672 1.937362174302135 1.000785474000847 1.412557553518734 
1.881197467434246 1.957961395692313 1.653458374482614 1.669301717566589 
1.853036636133124 1.401368768123531 1.888227484881373 1.089630322686924 
1.766853033083576 1.864715538468725 1.567166440215568 1.239329510242361 
1.914815066632984 1.361439545122177 1.847625615997669 1.084790845777528 
1.455856805074847 1.625737097435386 1.374727394690390 1.922974360052717 
1.895712497591960 1.915403838667270 1.196511789795154 1.436080876740979 
1.924188962873454 1.935485627244466 1.305770470916874 1.920335529161351 
1.832261344161070 1.440213355294695 1.849961332461746 1.966324733930815 
1.021067345711494 1.847080469115004 1.503340312642349 1.010871454926105 
1.796134565476918 1.779034702442903 1.299365557194229 1.277757027038904 
1.770808737512190 1.343812691337329 1.253740236935527 1.685945101384905 
1.012148368588091 1.810018599409557 1.671974976336288 1.196433974766770 
1.935960826992056 1.189631213629368 1.569360051729205 1.352405743739133 
1.195123169154615 1.437427495622016 1.406714004082566 1.342148445317126 
1.082109165898629 1.551340673863146 1.822316585656925 1.025047295438891 
1.088641295506727 1.647990664543797 1.772497203110595 1.102261294186359 
1.839414561748175 1.014838153112749 1.878378616659002 1.116600101004812 
1.077606330684023 1.520039490618765 1.245524070796298 1.281308150378041 
1.044439759385231 1.193356174620751 1.878160353973019 1.263631414905725 
1.146469013687992 1.912560416052871 1.207319505894427 1.301041631547760 
1.605235112731150 1.865767840133210 1.578919888532329 1.697429343449053 
1.439534586453936 1.270794171175967 1.338060766416837 1.825829353774074 
1.150399249828225 1.751117009640262 1.209327641929514 1.316777316776836 
1.284614983745236 1.560144903961762 1.589566462407829 1.269934649482484 
1.849002637721671 1.656875246667249 1.869490671437175 1.799613040261653 
1.634585999168032 1.092844578413089 1.547225839113513 1.030854465863721 
1.665379681013774 1.847365579501814 1.602375468220916 1.162007468291018 
1.765917805272711 1.043570110198225 1.970370294154856 1.240547866129472 
1.215756542663651 1.143533181637167 1.061418762588509 1.326704046894129 
1.703759937359586 1.408520886992474 1.147195750767595 1.256954187780514 
1.895550299154874 1.803943506858809 1.179746461959168 1.751316392510608 
1.800244014362836 1.836681894388480 1.082287414021476 1.803875782383433 
1.733229118247300 1.721397232127892 1.141610279724018 1.746805367485522 
1.762593715549831 1.400937865149920 1.507169714450278 1.935523297462100 
1.994261578524589 1.597151682619948 1.497872716654619 1.478530200593745 
1.667605469096648 1.597076994877261 1.165305703315946 1.659295787868489 
1.581881334840277 1.371592113582251 1.611238145352840 1.873055443266467 
1.216921201145587 1.602742298811010 1.568043517659167 1.789997394737028 
1.393881348835428 1.370790115141894 1.478652345028026 1.266239388558233 
1.478988481788109 1.698676490370188 1.223410872708738 1.426016619242417 
1.603748897589154 1.259162325891960 1.751962161801198 1.642053629115248 
1.182888428821636 1.630904672899669 1.207156148861067 1.996387132827757 
1.534686594532146 1.056221063999409 1.430776279206762 1.044284650436675 
1.763438590793454 1.072838364594817 1.773385446051327 1.903004581600065 
1.355730539876477 1.575025496906119 1.146728643311143 1.424354369485917 
1.480764402020752 1.068247402230020 1.126351499339518 1.064905592810708 
1.709683094927656 1.217256044031853 1.395667558385031 1.388069930232979 
1.655736948663699 1.638970279356242 1.937096035902118 1.694209004123547 
1.350022824179225 1.386603285378202 1.160114640834867 1.144095960576550 
1.396083799279169 1.503553485984674 1.454334995996020 1.594666490819794 
1.265579113611929 1.786598608106306 1.695980238567725 1.341551686763862 
1.693694731376810 1.049125824395964 1.344851211502348 1.693243925331636 
1.951334972421921 1.991263655002045 1.851353153742686 1.321656435176580 
1.391461505901178 1.754662992725609 1.510833834288598 1.230138420722863 
1.827256977958609 1.450016150837932 1.556177490317170 1.805415926426408 
1.564751493088582 1.103992590267513 1.379596004511850 1.063387464059677 
1.076679101189682 1.638216533685479 1.458823854092790 1.646861209642338 
1.350748819397597 1.982307763936686 1.890191624531657 1.015662086401123 
1.595595467919673 1.180241168805636 1.902876461047600 1.733414952734333 
1.520729003055289 1.802432905162320 1.584074523590148 1.671687108631404 
1.365770685468948 1.317205755203608 1.035944674826329 1.381977758980635 
1.055379650218116 1.074751595915970 1.415865352306709 1.496189989686173 
1.843493762032968 1.287942912299040 1.689485773740891 1.004840931780170 
1.665150443170417 1.883565441002568 1.189311290194855 1.293006112399775 
1.750676280349064 1.080107884031108 1.639121115220116 1.424436680664794 
1.427839435514884 1.398850511053499 1.134221737561770 1.897130638831893 
1.619684260272339 1.875017597562765 1.484667218531899 1.906744068343257 
1.981699218568070 1.769190945916698 1.291253844244409 1.320950252834372 
1.051010134017152 1.391469757357453 1.529555858691787 1.639429500343102 
1.175475060108953 1.387877085293972 1.374453646488980 1.655463030996287 
1.778007504634294 1.165725624644233 1.463669723343275 1.289946718754619 
1.355547094343742 1.702786555907037 1.303411710646469 1.063611895426248 
1.647682072771855 1.510155073082694 1.975332214067631 1.796109020258906 
1.073498844355837 1.557199533663559 1.976230245279317 1.095461163831737 
1.786276919105607 1.477190445334828 1.414645596587913 1.599804535300973 
1.693377923244436 1.598021058974949 1.686133212134171 1.966676050119018 
1.724837324150626 1.517172923453211 1.838512802433010 1.465432462387609 
1.091605370360245 1.905700303733611 1.096646521124137 1.048923620565057 
1.241133392065901 1.798573212327515 1.305814852055780 1.261725805269616 
1.860976597625726 1.213936616995949 1.310668503732973 1.578459656697018 
1.153160327837926 1.157002141929044 1.668713774907511 1.763277094931680 
1.723447352583971 1.097408696637637 1.861038306408553 1.747669649315865 
1.356742796626167 1.951100258307213 1.193283515449174 1.518521153348034 
1.898212418154225 1.176777693589735 1.142923110401745 1.923030743229233 
1.157488606066511 1.746843217206674 1.271695062544859 1.474110364734162 
1.622078166086295 1.992735737029523 1.463624611142545 1.103280391115205 
1.687755429266179 1.083954610834120 1.824243140453917 1.051145043197660 
1.202505789064883 1.619803583867830 1.469094876379111 1.750269855005038 
1.401071955177263 1.396622486465550 1.321199032174458 1.531398301886636 
1.696005824261001 1.180535978350471 1.237649975647904 1.727642408879457 
1.483917021839838 1.602637535876936 1.677634872651089 1.053993145843173 
1.529944246268332 1.009710922880091 1.061270427667000 1.157883586833278 
1.311940015893206 1.699080906062942 1.324059829056570 1.699985311869555 
1.806958285107052 1.938984256819368 1.383809033195859 1.663089359844772 
1.629385604641646 1.279129877643089 1.353203437356081 1.835716897724937 
1.022367041982251 1.269848511465716 1.940396256834161 1.652544187135037 
1.534163247839048 1.321032356158555 1.583323422628123 1.943848347992094 
1.939881046725894 1.483926969207914 1.847247052542036 1.092620768306672 
1.567748935248181 1.451236022935140 1.513988733604546 1.029148125074536 
1.399056908126267 1.653762095915320 1.207957745028439 1.965603937586241 
1.704662784784792 1.102735559299528 1.904134171137863 1.945184244897699 
1.259848600560343 1.084336218124633 1.134712207966241 1.045712442577797 
1.896314088159345 1.484168353152407 1.448673407266579 1.534520670193278 
1.035444439445641 1.463756387154946 1.672577479298799 1.097759709025264 
1.377175406140576 1.380049302965333 1.357095800261004 1.525020733013280 
1.820676828979531 1.402074006087944 1.664826328284747 1.330712640197355 
1.293578180672206 1.008208388327455 1.059993912006153 1.670061920105905 
1.096175625876608 1.458352982001734 1.488353509753223 1.172523002986754 
1.746847770533170 1.025835475238204 1.750579609826914 1.290296870215195 
1.855485351218176 1.210658205339691 1.613225919431506 1.568123815744937 
1.306436769373309 1.934938546232255 1.207450161500247 1.055038235774138 
1.806320249138067 1.104246417543740 1.656975702054405 1.500057207389252 
1.285440730893217 1.393019761026395 1.730565426096069 1.672416945293405 
1.379870787623415 1.228744976967289 1.772614189718214 1.331684702832025 
1.942857504736689 1.252863931919844 1.569440305686581 1.042783290515588 
1.690098273713913 1.522256345958018 1.609568717869338 1.049043456071770 
1.070232534167644 1.274407458081942 1.575048710103017 1.250581363707148 
