# Supplementary material for: How Evolving Heterogeneity Distributions of Resource Allocation Strategies Shape Mortality Patterns
Source: PLoS Comput Biol. 2013 Jan 17;9(1):e1002825. doi: 10.1371/journal.pcbi.1002825 (PMC3547821; doi:10.1371/journal.pcbi.1002825)
Supplement: Program S1 — Simulation Code. Program S1 contains a C code allowing to reproduce the mortality curves of the paper. (ZIP) [file pcbi.1002825.s010.zip › dSFMT.4253.out.txt]

dSFMT2-4253:19-19:7b7fffef5feff-ffdffeffefbfc
init_gen_rand(0) generated randoms [1, 2)
1.139094106868506 1.906912332044604 1.155279971572842 1.816240119921928 
1.968538028170452 1.705944581231948 1.918194220532118 1.812205985231770 
1.118324298619098 1.725613776800635 1.384799205428535 1.866053809172827 
1.737349609441751 1.606855600174225 1.015329937740098 1.753721504578023 
1.940862584344073 1.808855307356398 1.202632643688191 1.957539399728702 
1.859908234819278 1.530527429322220 1.619837819772417 1.742353445157978 
1.740218780123652 1.412897280275937 1.699645694977586 1.287551553928310 
1.886571871186663 1.945403843665351 1.720919068945055 1.615504507618511 
1.609826281455626 1.443930696540812 1.418713470467047 1.504665550385818 
1.201470173935238 1.741604588352925 1.783894411407497 1.373038600912394 
1.996646991876386 1.730946807495221 1.024543424138406 1.160849700044104 
1.928484783514747 1.055749161758287 1.262813892526972 1.135211149343018 
1.371253408616356 1.364145053216020 1.178278205296706 1.324422565411075 
1.160756956838453 1.354095354444563 1.148413724802729 1.878949473813181 
1.703808429897446 1.816107958210539 1.124881758146617 1.875177502851386 
1.071100523805567 1.904318124064836 1.332365991055856 1.730076721183579 
1.153173122870988 1.639201264529519 1.123060660259170 1.833369976538143 
1.703916606521347 1.429913915862214 1.363908642777595 1.021926150068752 
1.237076062672831 1.073282609588267 1.512960659713660 1.484133577325873 
1.704241901002169 1.308658624027127 1.033268157653648 1.203932134845188 
1.703798676850786 1.716490803756880 1.027091929353712 1.949672899215219 
1.279634220315371 1.209258008881709 1.715993219682198 1.024665545529569 
1.053139969151206 1.384077208945545 1.192664112807366 1.633989971991378 
1.619746946807034 1.157610336674306 1.036526834242445 1.311707336235131 
1.121443162976651 1.475928061178992 1.827526191179590 1.402893034861157 
1.547192086034593 1.091284360578798 1.647626398996518 1.476410146673510 
1.302677048733218 1.046419459182608 1.576487052723746 1.894509582628608 
1.512317444175304 1.292549214641101 1.030659084182366 1.687309427879361 
1.326250231450101 1.491627765476604 1.830961990235198 1.341110196522463 
1.585755255589543 1.110818499789719 1.587684330987870 1.145234036674679 
1.595677340452428 1.787083118177553 1.419295506421980 1.954611431887652 
1.406253949129755 1.675885325827777 1.928745873021126 1.588791805738011 
1.314273618938813 1.642753419452643 1.629304178110066 1.050283823875653 
1.841299369305349 1.667960965109468 1.253887561760962 1.534154076320642 
1.794040805938364 1.737499945040216 1.987362523639085 1.551113022647693 
1.060504261792599 1.702329224066957 1.067150384645059 1.267554148499513 
1.864846287144148 1.673658771344293 1.198456605459973 1.159714646655352 
1.696876766123466 1.733627184896174 1.212372518742324 1.787247397092145 
1.286692190106732 1.208989911172425 1.422756080107642 1.453065030910458 
1.760097272751925 1.636819708087712 1.563741458999877 1.872374840287597 
1.547150618832183 1.798909724585274 1.698075495559719 1.772015023135321 
1.954722135592285 1.368183210493868 1.444265950137951 1.499075812908041 
1.994475976501086 1.941020850966390 1.273671850402360 1.802892303937119 
1.061097369269077 1.422839340308943 1.360953504003277 1.759683655038838 
1.443517420272791 1.093619954711603 1.969881530850801 1.654297037892952 
1.964439493885526 1.177684014561005 1.571102380252291 1.633051351776184 
1.846349694015265 1.771928843198311 1.967004812720396 1.260148157291785 
1.038025970026293 1.703395739455634 1.013811992181893 1.037415120528344 
1.477701269485448 1.227630251645307 1.994693353470840 1.994522650980907 
1.212233777635993 1.264524953968301 1.203045678938621 1.885395014396460 
1.953515164888554 1.973848407839136 1.302993806347323 1.248678997529302 
1.674313151517379 1.200182355267588 1.366284231940010 1.708022018687431 
1.513967490961605 1.078978834770926 1.258201903244214 1.553449073295635 
1.463038182796887 1.401479883350011 1.451508826661700 1.563521629524479 
1.735642641426886 1.600646315337968 1.487087721848498 1.591617969846885 
1.774732072672513 1.916434412142117 1.081393619488769 1.892851530487164 
1.774552169122386 1.649111800444009 1.080978630269715 1.932841901721589 
1.254046934302824 1.386300095332744 1.576615977216381 1.963745078022425 
1.077431048287085 1.419217774500687 1.536560916058375 1.590406366801413 
1.342018783838809 1.845613436069873 1.070252538024762 1.660144771590246 
1.381064669622278 1.193714258692645 1.981935670961482 1.041297824227987 
1.994117045671875 1.795920139639979 1.544787474621877 1.919593308185391 
1.908075029298339 1.677112360085857 1.722576627879042 1.452950046616963 
1.834574377501788 1.742483359096463 1.530123076893577 1.073669034860257 
1.380077824705279 1.612131079285048 1.719486686817471 1.094036377932361 
1.620743196733468 1.708591205024783 1.151918824447741 1.814191879181853 
1.122605729534403 1.032868861863824 1.421706521028524 1.468785677761533 
1.031409568195086 1.349005691184443 1.020691826468993 1.337394453177133 
1.862787758570431 1.824099578447536 1.720282742030454 1.922888033996371 
1.293714730037966 1.010013486758801 1.732366953205942 1.855396525308084 
1.785973555739221 1.826710401391071 1.617156822589845 1.544088673892015 
1.023789664789909 1.550912694647800 1.988963096616035 1.333368024714709 
1.205479523842161 1.058844656344905 1.750526375913793 1.844104026054045 
1.394775799067586 1.232451203334057 1.249162963094143 1.399031696900795 
1.007969889495837 1.944798110297950 1.619130730174471 1.350319623226930 
1.039344613676225 1.638300001574609 1.688863859997219 1.219549874670808 
1.681390565571584 1.514185146615189 1.897392213132470 1.427568946899367 
1.311030719802751 1.805916359548781 1.357736392852593 1.317122860155402 
1.597501988868497 1.288210971119872 1.532784579606210 1.483678266234311 
1.809675389616295 1.235522525748565 1.933384896322969 1.886626036314006 
1.367901243746011 1.617773903977494 1.589637259367985 1.876427184701490 
1.180613119345373 1.172703204233337 1.887294875017173 1.186512844137163 
1.854850322495811 1.815622710191226 1.887348853852576 1.382518881659155 
1.550575697318197 1.145535915925611 1.281032914184003 1.086431483537599 
1.663755048356163 1.360814055213199 1.338144352854516 1.306448384487045 
1.907608104011122 1.133733299618104 1.173266476906140 1.574496236729947 
1.237840713068257 1.426255938246723 1.572866548167959 1.249182040304728 
1.941454205639193 1.938779462412158 1.282180322212722 1.123969981095685 
1.254284712785420 1.897595591776529 1.588606778415597 1.248123003404336 
1.097437619758973 1.901339330902425 1.715320054985471 1.097416204973077 
1.671934806330706 1.429632875548541 1.518451396740464 1.437647497914307 
1.347413319641886 1.042424522735369 1.816817742031222 1.470313761229217 
1.233111437241783 1.003192512048674 1.518254193870143 1.627726000704705 
1.692463157158898 1.246358869625418 1.924443648294049 1.976084042445736 
1.364241544209801 1.933972315097084 1.278516106440650 1.092646192958699 
1.692261421027204 1.472107237538305 1.405592307417733 1.850998564193608 
1.255918299133174 1.180893670547936 1.545871767687761 1.589655209893521 
1.291061800397446 1.191630186187347 1.630588863915822 1.331073653458752 
1.113160196714993 1.849726481450336 1.791811809491358 1.096598888340432 
1.257650303214353 1.348488216131660 1.986041776395832 1.845435628622748 
1.477926631060924 1.556529821290729 1.014374884876848 1.240140014069949 
1.732814673040755 1.360607390025392 1.307951460729736 1.355565093001724 
1.372444233620746 1.811074374771345 1.850010931704009 1.389640591350639 
1.744586002822913 1.221934207355153 1.209253842275209 1.127245801186765 
1.331421032287138 1.283416647403255 1.751136183651425 1.427377784655081 
1.861433911466531 1.131169131388243 1.137898911351930 1.138352229250369 
1.023694922993294 1.485044816758825 1.351364870281463 1.826116812141199 
1.412763937217746 1.589474778711283 1.190576295774202 1.129249669448052 
1.102386682655378 1.086080804211916 1.309098666992687 1.717412457837932 
1.405044573601763 1.862427713363672 1.148543729662672 1.292632667208004 
1.150603430764478 1.064728062650439 1.649919914706886 1.379149217887085 
1.720825297460188 1.948981129880136 1.109624573928793 1.385583618865826 
1.170233589390598 1.416177301012147 1.680046089778598 1.281142480840567 
1.201006700234309 1.893721097637602 1.094338876720612 1.429744561245723 
1.487073473839216 1.052268300233169 1.566994319903218 1.157104983112655 
1.342672453009753 1.493768405112868 1.421682592914202 1.177298848939424 
1.105530997086515 1.818453264281044 1.512644591575037 1.127702703162384 
1.004402049445356 1.862117796786765 1.619134819741399 1.475340127490021 
1.250652604931810 1.275087479105308 1.358349654346792 1.125382134906720 
1.517642525160543 1.825570614255970 1.873891341055631 1.390636123230268 
1.869552416345333 1.142421149146516 1.685215384940024 1.745958997083509 
1.873697937884124 1.800114319308701 1.271824228312595 1.255572997314599 
1.393547697829766 1.524763016638214 1.769199518577987 1.937393575744747 
1.712485421328622 1.457016339300626 1.790521456475486 1.581996676755759 
1.136944038664732 1.838266386473200 1.115915838964310 1.451561332248428 
1.326271912744442 1.414673221419843 1.871789064455399 1.013854603133739 
1.587015314292680 1.904378710224029 1.488179555427561 1.841848930095715 
1.081014456850608 1.650784679399450 1.016348527671823 1.098915560045934 
1.082782391480836 1.355507641390730 1.248537515944625 1.565148324077364 
1.656558937855557 1.688774830311734 1.309699229600087 1.311764209363452 
1.218693506265804 1.438310741060771 1.632760886551281 1.692347679074923 
1.275176449650986 1.637744967786751 1.152509168997955 1.937343556841305 
1.670308004992876 1.381112338311536 1.885286162827546 1.183772430909347 
1.080702435344472 1.764405120230152 1.995470246169436 1.648006359195589 
1.959063791140456 1.639549782010446 1.153640303414270 1.898790801824337 
1.879153781827784 1.981078290192162 1.077589199440617 1.569377902323031 
1.066956569198721 1.822185086275588 1.988052670348790 1.594855194739891 
1.754922394198739 1.469882044628440 1.663658042604492 1.460845224862456 
1.121766228819878 1.291079255765740 1.071208710899695 1.430203927343568 
1.942774157128871 1.776354387623264 1.623266834003418 1.920344975824604 
1.794708236542680 1.449501639082728 1.727212354125077 1.996424764689499 
1.679556221795275 1.376550027323234 1.036573090515334 1.736813711465424 
1.246825600210888 1.872709373898017 1.466171773608546 1.992710041012665 
1.020742116397239 1.650648420118252 1.194956791980895 1.129725519396986 
1.154460176970931 1.409806548958814 1.010684461075202 1.869172641847393 
1.501539771864048 1.009415533627671 1.061160458239414 1.454526159196564 
1.683767132307570 1.774781557005859 1.930600506360598 1.271437838452681 
1.012043601055489 1.509259846155440 1.102052957074095 1.312411277187699 
1.754639396467048 1.329169688996783 1.687790020422485 1.429836037619933 
1.023541904059991 1.866399394805417 1.167816877369035 1.074318337803553 
1.018978767256145 1.686566744253229 1.120654164090526 1.609121859541591 
1.806073537830062 1.763131769656055 1.989133153848269 1.468089012122535 
1.145175336756877 1.561895850826047 1.399108152931830 1.981378635692214 
1.244350009833566 1.555714483463658 1.603532911637775 1.593954081070797 
1.313594545318773 1.485556756329747 1.933387264258131 1.879731645621961 
1.449417278595545 1.892169588423986 1.687706042249745 1.643014529045115 
1.691424875094732 1.770970726769088 1.285394704258408 1.923835334475375 
1.331749639416940 1.382558548171307 1.540283159119252 1.940764618950522 
1.278980782752578 1.927592339760414 1.994552548959196 1.498680948685598 
1.797993769408813 1.426537488043768 1.483956553096763 1.327482606703303 
1.887064186049000 1.638770030333598 1.595474522231609 1.067403464021125 
1.001923457592613 1.997785693554033 1.570275965351732 1.665941535562409 
1.411144136823353 1.386675685979839 1.164662411433373 1.534740883950229 
1.772819036165933 1.162918999676236 1.807109493851259 1.618827265116015 
1.507972537419604 1.426854539907707 1.455164379866776 1.943194923079784 
1.582268394114195 1.671181450367161 1.210456903449942 1.897685119137573 
1.945969394974125 1.655428716667954 1.269208764487064 1.628928745193376 
1.219645514676613 1.738106789439534 1.731890172973726 1.625705416382295 
1.684473622893396 1.714608244509361 1.818622597899875 1.047589425037412 
1.437017400107687 1.062955087433501 1.565104793401658 1.936836243631791 
1.230247761859905 1.919465301289538 1.977564428625837 1.736674122730928 
1.050574634491038 1.987167914503414 1.174593579358868 1.052433158291592 
1.101080004497492 1.424895171051237 1.759790061553444 1.156088519386302 
1.999773917306753 1.053021116354220 1.933184620319572 1.802631116950504 
1.259426706331910 1.015200020205145 1.406091238832507 1.533356272425911 
1.188983659172970 1.941175284331051 1.859075463878505 1.877091503728246 
1.993693365121737 1.239167481608168 1.439726395534089 1.172178245522056 
1.908137919739376 1.935998425393524 1.871803920447681 1.407059508198248 
1.174360592628126 1.399520446700171 1.152428973676255 1.763960108584278 
1.904277130351825 1.575448912633247 1.161269013549417 1.757338072686347 
1.190540676342402 1.841072385189021 1.509840707076201 1.300496803922380 
1.444975648264592 1.259070180708017 1.241581822066039 1.343176978325303 
1.804104287422494 1.216204020050771 1.038171426465851 1.654334081436745 
1.452321561176858 1.618785492558209 1.752686554201109 1.643133326505960 
1.397870116754985 1.521379930225617 1.448271549242298 1.310164549411971 
1.442965567890173 1.973991744014434 1.322960029989190 1.016337377342129 
1.295803212854137 1.266800076536431 1.129912456884835 1.893991787308367 
1.501316350320565 1.064451837343303 1.413853991287918 1.110441680014259 
1.569314388445245 1.838332854667124 1.375140146738720 1.737270424788690 
1.517534750280173 1.302902169654440 1.038751804392704 1.284796616944740 
1.648776424786227 1.273290502434811 1.523628701358383 1.677036158262412 
1.962799625402387 1.016310439954788 1.224603336941075 1.767788012374065 
1.537497320781144 1.478167002375325 1.958894077818750 1.415509309951375 
1.128927627425501 1.705800058873422 1.400218335094804 1.760550696618933 
1.712272815232244 1.376193482468631 1.588996827855128 1.605942819612100 
1.272392358231065 1.374348763110412 1.303871867584262 1.149639358138583 
1.803113674530445 1.928178705568390 1.036023886980352 1.897427153661658 
1.011274815126395 1.566919964155657 1.442261494499890 1.136395984571627 
1.154178973193448 1.441390277500690 1.747529231176550 1.788684874932836 
1.361995071965995 1.749406378873501 1.709096941541225 1.035602536166287 
1.095390360548179 1.694644288400464 1.972234917946873 1.517951860865877 
1.472609309591588 1.662048785693121 1.021931625475121 1.219920536152488 
1.260475466287703 1.445084073114179 1.080178342801046 1.573764446387906 
1.713932603528000 1.800007794132752 1.545933945398575 1.862569369762720 
1.703695579795671 1.955395350136601 1.394737211213516 1.648433445428561 
1.275488762107107 1.299253899750369 1.775339788163738 1.324562955337609 
1.229727387246042 1.515679223268583 1.610478237545661 1.154145584859022 
1.515367044299736 1.635263221249650 1.593585198193355 1.033865288703972 
1.520744669873033 1.097721593127306 1.919366835363586 1.048066412321420 
1.789925757407650 1.901508345356278 1.976420566605561 1.391744733950469 
1.495287887480248 1.965376493944201 1.043439029484687 1.433555196110586 
1.414117988779727 1.758870887376781 1.608224337402724 1.330455369618337 
1.743650817684610 1.544817006968851 1.605562439668631 1.408455637418367 
1.824945903872599 1.316926448898609 1.810148851230225 1.248045585563317 
1.233138523072899 1.679864254844216 1.406559021079130 1.605035828706583 
1.502602666182774 1.779053861866627 1.308709759109268 1.529616926288568 
1.576270209107031 1.611532201587586 1.465534629161008 1.730629495417165 
1.811888917032875 1.869750612005096 1.398598209558537 1.584571954142817 
1.708430392288350 1.987257671586460 1.635532050225510 1.369648948874243 
1.627222266708012 1.839966630324115 1.322341632313950 1.720521660031315 
1.402678574894353 1.359316818025323 1.109434214866209 1.380303918715790 
1.998334633784365 1.531293240852424 1.571878657457233 1.232071785194699 
1.291062419145449 1.851389171971014 1.437206787811194 1.912659714465259 
1.474885664053820 1.566917419845821 1.510486522881519 1.498894638286841 
1.788560038215005 1.496441131573948 1.444560896353089 1.043557820158255 
1.558403637916618 1.973767357168274 1.845966267143745 1.177551767514590 
1.044974179900553 1.896843996901687 1.056950282136204 1.815683169693280 
1.613726457574478 1.486165556238594 1.386758423738211 1.978913137654128 
1.924317943851369 1.103284532879131 1.787647519608526 1.085252588246375 
1.285283497550083 1.833797645524591 1.413568683317311 1.490922438055923 
1.409980625758899 1.778844595463156 1.221548361387494 1.909739190074339 
1.762596959776364 1.366897140822754 1.320942049036752 1.366645708009754 
1.285589422112763 1.340423309366027 1.305672544645455 1.699204975022547 
1.767326786295079 1.203251613290061 1.298617440492849 1.616359849941248 
1.073513936837788 1.889335610811508 1.284941441361385 1.625660649464769 
1.497908833559103 1.489632227708114 1.153018116471320 1.384300814694080 
1.027685043899209 1.696262938416163 1.821437710680605 1.774786459680590 
1.395057910122417 1.471557975639997 1.131552015170000 1.557536472359046 
1.958904407669585 1.573068947130494 1.109974056690725 1.722701393477491 
1.238434442254235 1.718410419391521 1.636146754592690 1.849424301234237 
1.430696254533277 1.229235004550286 1.718215496402949 1.568946085155499 
1.926732890480011 1.609275706999865 1.518190112913469 1.695825578241954 
1.509761382441192 1.484429831497018 1.102136808680941 1.438581232881505 
1.264685432311359 1.068291458484730 1.842356840132540 1.021170556697952 
1.457766247070482 1.921090402630861 1.251233281297548 1.883367862091927 
1.775476838763982 1.456566957097917 1.930026792319159 1.552450218629154 
1.257970145603132 1.830165695249627 1.626379730494144 1.700827727206771 
1.835344570487808 1.779260242308986 1.336690013166618 1.265150884129988 
1.474744081272373 1.487120418943298 1.030502169026391 1.390506144850594 
1.152379821634836 1.880783498644635 1.027204813177287 1.314297170367488 
init_gen_rand(0) generated randoms [0, 1)
0.139094106868506 0.906912332044604 0.155279971572842 0.816240119921928 
0.968538028170452 0.705944581231948 0.918194220532118 0.812205985231770 
0.118324298619098 0.725613776800635 0.384799205428535 0.866053809172827 
init_gen_rand(1) generated randoms (0, 1]
0.473712274567619 0.566741638779296 0.920088431747615 0.505261534218621 
0.021145509690642 0.944433000858919 0.068291972887625 0.451283621616343 
0.785832391132814 0.261754953216587 0.873985947332752 0.849153416108939 
init_gen_rand(2) generated randoms (0, 1)
0.731729216395445 0.256644152001933 0.984158103625668 0.081110542054178 
0.210706093471697 0.198640186645040 0.993075047523048 0.797746702779009 
0.852662061025464 0.196140937219142 0.421017698828807 0.913079853400022 
init_gen_rand(3) generated randoms [1, 2)
1.569174756436084 1.816216102672822 1.187826825134754 1.047187222060821 
1.127008251122564 1.069457995787952 1.895199535170333 1.337773877522005 
1.759908929639046 1.828993965708126 1.816835218073901 1.019097058912647 
init_gen_rand(4) generated randoms [0, 1)
0.754749569911410 0.008927487776123 0.240459788210770 0.155385925322632 
0.770344585375962 0.678314238770471 0.202131886460912 0.594486949053829 
0.263694708877532 0.257987730130051 0.663709965802413 0.264153291575777 
init_gen_rand(5) generated randoms (0, 1]
0.408002049515769 0.712754812153526 0.552523506852353 0.321747689663168 
0.136321242095236 0.838489992139453 0.592452793860149 0.649620583057740 
0.133335256358435 0.591455455803913 0.062147373169373 0.713238289961749 
init_gen_rand(6) generated randoms (0, 1)
0.075822962254969 0.292954618840790 0.434108696581172 0.177871534903399 
0.414629379390554 0.570773669676153 0.925043266909783 0.259192089244874 
0.068118267297325 0.563564356449122 0.595979829878863 0.369355127578081 
init_gen_rand(7) generated randoms [1, 2)
1.235570621764626 1.062145978522382 1.332997992359004 1.358120098378900 
1.360455642798055 1.507252101010870 1.910268362011839 1.579259194654447 
1.703582371514360 1.701915630457764 1.058646337110003 1.939860183249589 
init_gen_rand(8) generated randoms [0, 1)
0.106893240603631 0.129367605272507 0.293124712390338 0.655339318341164 
0.122653435111586 0.762940834925811 0.879336534774384 0.590430747313798 
0.918636257629229 0.425168637488013 0.534163786341316 0.592662290427423 
init_gen_rand(9) generated randoms (0, 1]
0.638276650264500 0.501896354886873 0.781653396777548 0.368608941892943 
0.519059997544925 0.022820190596937 0.872091700215982 0.790328816421325 
0.741920330593523 0.005900818742439 0.345078308149616 0.277367524139337 
init_gen_rand(10) generated randoms (0, 1)
0.523175425329337 0.374989963169180 0.516529476706044 0.720992141036281 
0.645571605357432 0.581071873106482 0.836023547779053 0.027613343414110 
0.426641084834995 0.445291687946455 0.300837904814435 0.464566781151699 
init_gen_rand(11) generated randoms [1, 2)
1.115792741804887 1.296127063029278 1.295506068724647 1.800680450237698 
1.168938652924101 1.797132765063683 1.087436442178690 1.220124830399251 
1.300005980622459 1.538770615472076 1.971545288919785 1.235857973452984 
init_gen_rand(12) generated randoms [0, 1)
0.444856480706895 0.204292323324923 0.479168426490390 0.430983585431922 
0.194315760007311 0.800211738941005 0.295177869873791 0.867590803851942 
0.857088555779384 0.237695299409965 0.965532391636972 0.643509190391377 
init_gen_rand(13) generated randoms (0, 1]
0.983503021131606 0.766290688243351 0.349177789976909 0.892183494110349 
0.236609790886608 0.977588846134050 0.010367605963536 0.599384038745223 
0.914534343247412 0.623983383505368 0.463027859363480 0.921966746622112 
init_gen_rand(14) generated randoms (0, 1)
0.454891232836276 0.415368168157117 0.405532901443073 0.943687703675395 
0.124032641026607 0.126225457849525 0.117076863705178 0.343787630728983 
0.414848595148317 0.717418762937913 0.268987774818339 0.913989813638567 
init_gen_rand(15) generated randoms [1, 2)
1.521364119609258 1.562705187406340 1.651393465274851 1.794325037121499 
1.723459821653745 1.014635190226326 1.872056428083200 1.845783704116238 
1.048082775555714 1.825993195730788 1.997220514139270 1.264529497676716 
init_gen_rand(16) generated randoms [0, 1)
0.082807078780321 0.140063180614847 0.483432376446694 0.275294957118664 
0.807907807682373 0.504035623580239 0.531458017200325 0.659917557505638 
0.909711893442439 0.482612269187351 0.215197195035269 0.911604879268434 
init_gen_rand(17) generated randoms (0, 1]
0.067326678918456 0.961392332546084 0.738159338308318 0.172624002048305 
0.408467118051411 0.916434866728816 0.631858060869290 0.149692901355434 
0.072517346009317 0.411996350511608 0.334324514485271 0.528999059666306 
init_gen_rand(18) generated randoms (0, 1)
0.071400585539376 0.993838702660660 0.004090211076572 0.064981200442632 
0.023809496571941 0.570407949590940 0.550771164903151 0.927799003163756 
0.112063934251740 0.502480856633010 0.175479421460867 0.210557079198552 
init_gen_rand(19) generated randoms [1, 2)
1.512414732035816 1.496401373580486 1.749495642589850 1.426412693187744 
1.880215221679959 1.220827628391872 1.612819622359692 1.755393905791940 
1.614729457070734 1.557966906902604 1.522837322513267 1.389240902177411 
init_by_array {1, 2, 3, 4} generated randoms [1, 2)
1.006640204836158 1.345125096734139 1.502078534995522 1.966610571710784 
1.779233808067944 1.873264035880906 1.456949337635997 1.526976480878865 
1.859688846901620 1.745121297735107 1.264199890933762 1.196985910233087 
1.285153658721687 1.548801410473566 1.174079518851053 1.349961421042465 
1.779537040044733 1.835434637118791 1.079576148403005 1.985568703047948 
1.644354041581850 1.633831417279600 1.997576695019632 1.652243713321399 
1.350928083889750 1.269537059441583 1.941938220416134 1.040546749675319 
1.175763696070534 1.877620541127808 1.181817374258954 1.960209299293939 
1.048274835690968 1.725539216184564 1.421392177620090 1.111761370188174 
1.961277135448250 1.808545793479410 1.520386638885293 1.675040512833552 
1.505388201099684 1.341723938856129 1.742530588716706 1.194344387152908 
1.336596434700494 1.491973322299833 1.339358967483480 1.052111674840190 
1.645004673343622 1.331748554686960 1.502762309294461 1.054178162938073 
1.519321569866173 1.831938091021636 1.799915076218062 1.506627796789899 
1.010743642497047 1.106837799064591 1.477089550733879 1.470469398585786 
1.213395540595101 1.185348475418483 1.217081097929229 1.585663364864529 
1.515990177868900 1.482850949081873 1.040956055442645 1.369283140430837 
1.099591170558697 1.383889096007977 1.246370315346121 1.303571692849914 
1.876738862798868 1.961710434494150 1.541856322601614 1.732853446763351 
1.924729490257071 1.430151261135733 1.226078474539627 1.236981996491549 
1.699049715620354 1.354123708015873 1.565090563540426 1.089070647605446 
1.595627828434982 1.589952798113893 1.038290977913333 1.777906373185616 
1.657073506942953 1.648970210266234 1.131547214223020 1.969134520528141 
1.026159015955950 1.633343200032819 1.146857170109662 1.898567925689445 
1.636383162361796 1.302648016483311 1.905852099450639 1.582935124925275 
1.730905884554432 1.600488279954626 1.275847624719291 1.475467605471457 
1.164498946642127 1.381061693594182 1.289988966035903 1.321110076325495 
1.822504958378006 1.399183467766219 1.243595241734754 1.174639842074412 
1.369927292224684 1.795686492575460 1.052787856059491 1.616796112736712 
1.636715731903294 1.508818945575682 1.235170418219647 1.758902856325498 
1.085722062549324 1.374619159566674 1.213633213038280 1.792884439714808 
1.976855000131492 1.243481947524435 1.831065450968998 1.164682627897423 
1.116829964340388 1.994555778482036 1.700794483706612 1.380665034294185 
1.054593035640681 1.437026944052585 1.905035881659395 1.119605014884182 
1.028599150051779 1.159472898899587 1.124140122350498 1.902924551818620 
1.884602064678515 1.313091989341639 1.970444986447108 1.070026530103721 
1.736325316896288 1.947999742188951 1.086905531833758 1.078606251046941 
1.185057434321582 1.987876519996899 1.306105608045774 1.868117713349289 
1.822615833919754 1.818717325393317 1.002764266893357 1.267327035912345 
1.111189457910764 1.078525230379572 1.384439733255319 1.541263683782234 
1.346267331116816 1.360238955178750 1.871887726877392 1.704923307463809 
1.484657691055284 1.478081128975183 1.965280177208993 1.436222911819358 
1.193778968437749 1.007537343763916 1.736392994673303 1.845553486848601 
1.029917712792500 1.528931611587040 1.445767320108071 1.837740216714059 
1.327130226969055 1.971146127992216 1.909826347803557 1.091785994316787 
1.837460818868145 1.549096100943221 1.719770296322520 1.726791907821456 
1.925737158440407 1.080792038391215 1.996178095689178 1.569797402723117 
1.404602211274882 1.900403216204281 1.408457387375709 1.497098816410310 
1.576079781135662 1.197929259069539 1.440349090785907 1.069085416186833 
1.680924502511965 1.541770296779803 1.307511883517358 1.788741080585842 
1.369450829128353 1.525828431331816 1.964828084860261 1.249949361683237 
1.850634183443724 1.485455747194843 1.830468961459405 1.267017544568679 
1.332926528997676 1.606983153531610 1.662625558280033 1.335977498624493 
1.833400395112140 1.317911262308544 1.907699253451542 1.250466940182677 
1.352603224186995 1.313655078591596 1.188354960304108 1.750055106997219 
1.708910943092988 1.511306290501232 1.198139998046432 1.489188435615805 
1.670124154567764 1.706363732259719 1.729414225703079 1.161275905038510 
1.941352229798442 1.495931042287054 1.739760624149274 1.377922166058026 
1.613209301572683 1.417515819700117 1.689785143256718 1.645719951009086 
1.819690681120699 1.668127287565456 1.679073877961488 1.152891002816533 
1.051990681514476 1.080369449064744 1.052227633150159 1.998252793312219 
1.307016579957029 1.071548062918249 1.330575000454438 1.260099115206875 
1.393154461482736 1.456539170809804 1.112992553562918 1.139976676732539 
1.464330707385423 1.605874184988621 1.392602093681243 1.231261498489877 
1.742665954319584 1.397907568966621 1.636121530090997 1.336126565911639 
1.480195979709553 1.733581165197084 1.972026696556556 1.357604955282870 
1.226506993973246 1.563234662824248 1.212926894023459 1.854376846505384 
1.064415087826043 1.088643030869065 1.403690379419800 1.544334827009521 
1.338655245733905 1.690674774947330 1.024338987205623 1.758974353038918 
1.921781788275525 1.428084820972183 1.774773181334783 1.593180330760018 
1.180377839422781 1.661138016287502 1.618619636525433 1.195181051553218 
1.909799506675317 1.089377042040408 1.846078955184670 1.664542876236303 
1.537492930333639 1.100614591402981 1.629133254169052 1.366772126323049 
1.942267126633469 1.775025777237139 1.149025136899992 1.134437206069856 
1.170309423934121 1.502311376885689 1.953180075533326 1.469203485386382 
1.148671907655584 1.308917744184501 1.372890396241190 1.056474308697781 
1.754748555200618 1.278381249177572 1.433574703683740 1.427368668449615 
1.157966671634230 1.877609292986939 1.024122574129849 1.745273083227839 
1.252483152020347 1.791500810452702 1.107990580050441 1.470494336326061 
1.967095814993143 1.341057309010530 1.641691370177819 1.430600025773762 
1.427160415368862 1.041001273928592 1.183960519356346 1.690935570093908 
1.393041900283804 1.412978111850421 1.851361076937302 1.917574057269027 
1.777837524335996 1.340176332310150 1.212699385195722 1.246733600975889 
1.824612174680413 1.195224614415159 1.149603531238829 1.776456878293357 
1.210413047911303 1.523195412104417 1.257330419901483 1.223701296898524 
1.091873890559657 1.809474800185985 1.201131141385808 1.846535470342219 
1.578189551344213 1.798767520122022 1.816351028022277 1.869731870773700 
1.566491770877583 1.292162598525452 1.013988767448960 1.518017870424065 
1.876623833529745 1.764898705671128 1.287744238359539 1.469390805356921 
1.256213041666687 1.188785515467224 1.403660196868694 1.200016694033307 
1.456258868451121 1.981026071533250 1.945945229108534 1.332159920763486 
1.433131182933592 1.846149431186952 1.223873252364187 1.552611988702570 
1.764817983237028 1.537307639640782 1.481230361038588 1.024610607137680 
1.775291501775998 1.249132009285185 1.314803434084560 1.418718623141895 
1.706585748268081 1.540454969787930 1.115793763031955 1.327948812280012 
1.283047737780660 1.804971376684720 1.273879485422071 1.898570203817052 
1.156717922893194 1.393801043762770 1.154161420435429 1.150900903846889 
1.353925437412207 1.328033407527931 1.372772827816585 1.857958536858492 
1.448237397820750 1.291728743505030 1.632872168957270 1.350554550673858 
1.584925954501590 1.975555924000244 1.243329886051595 1.396088682995482 
1.042422594894549 1.445040529062756 1.516074745572806 1.217231081990545 
1.125406579481361 1.289625883544493 1.182172689431840 1.319858806921320 
1.503410750089050 1.299817720001397 1.830647417632884 1.388051413835540 
1.862149468542410 1.935731150374064 1.337395410779891 1.529705988953087 
1.199821850242820 1.176100241995044 1.213453231372543 1.964572544285067 
1.522872282727351 1.082191443314948 1.992597371107331 1.696330897191710 
1.622986482106490 1.904328647079495 1.657145751015479 1.107427239776408 
1.564995755898714 1.837120335931466 1.418303845051722 1.135518943794889 
1.811909024903347 1.016674461168251 1.377286592605398 1.878588458931808 
1.701855313474753 1.682485898073086 1.027698555473403 1.706068322877639 
1.114689982739072 1.848775134395943 1.803816098632819 1.250360484803751 
1.592169054516927 1.204068768844591 1.648816666663842 1.497753348062858 
1.478279167710340 1.760794347977055 1.671697628292472 1.691782134620623 
1.934883008906218 1.239946485555809 1.819570414447915 1.677924661957287 
1.552058252742980 1.425047945760296 1.400243593487810 1.243178877152275 
1.502176705486579 1.750828846920182 1.132143342998657 1.385576871183416 
1.982956095739565 1.338915838556395 1.902064961914003 1.598040264016770 
1.098064258915956 1.543579205467499 1.025447665858514 1.645369756680734 
1.891099489628255 1.569609884809099 1.110119786332827 1.140060960509345 
1.385242508509406 1.825529270730533 1.370750294276699 1.835141289134452 
1.889715367737002 1.596788903125563 1.754650035878992 1.602740128087790 
1.734637869599791 1.906222590875330 1.880623346693471 1.935640344528273 
1.831053111464460 1.784235177399398 1.285703313450529 1.914547290761075 
1.927967186667502 1.155421551784293 1.817980463764746 1.808298943809172 
1.928099008029220 1.590845311571578 1.748125738422481 1.013295614566669 
1.892113384787522 1.902832422000716 1.880686192963701 1.573967339788274 
1.502130691709264 1.510549807363117 1.312659349884964 1.157290824505094 
1.802753566061383 1.162502826861035 1.672824053780347 1.218386871423151 
1.014249992655722 1.248654043994310 1.173744899635112 1.861491274506414 
1.053837701810657 1.318697788278268 1.010792313822141 1.290158339903672 
1.368256361321735 1.642558858407465 1.682395755654752 1.324320927735112 
1.399280884325682 1.089715217630276 1.051804747401899 1.285039463809683 
1.349619511161143 1.118441961276259 1.014821254705273 1.561368850856509 
1.557415760361529 1.131601924092814 1.792998814833251 1.257235864976685 
1.463846117150037 1.846059424048347 1.442667703970568 1.872724586663495 
1.247572420540016 1.188768609081816 1.833743990552342 1.936430315375933 
1.138221957219474 1.137062826296619 1.158164411311896 1.248258748529742 
1.251097014148141 1.083130498224966 1.686219787077042 1.651141829642262 
1.635041863070051 1.201309222260724 1.073978027590077 1.610433497371241 
1.433250984561914 1.889660522963069 1.955235704174680 1.768138134021660 
1.120813849662088 1.797573233988071 1.887381170660012 1.827683274033303 
1.016326985848613 1.881781223097929 1.102112217776103 1.197000856568200 
1.665858915573461 1.199872528744103 1.441773520286644 1.085978353208363 
1.304937609103390 1.041041750429312 1.345757811266463 1.991507898141971 
1.788199411148897 1.288419407193493 1.127506926162184 1.623484182049655 
1.036704367209452 1.065131493170482 1.648395634207241 1.306127797434720 
1.045858223795705 1.574872996032964 1.095071525410928 1.900399861388946 
1.786892243917657 1.928786907320921 1.789433744452696 1.210571436803588 
1.890780757605854 1.731967343079215 1.481861502975647 1.009369268764017 
1.500962631314003 1.784663758812960 1.883206020203456 1.180082302468615 
1.477419108865210 1.168556987202802 1.693804911071175 1.835778167537674 
1.777445008854208 1.062607181361387 1.334892002195530 1.253236349947202 
1.390558823450825 1.411326046204116 1.247418992237611 1.076962630241297 
1.893308955933017 1.687577911322764 1.475775599304143 1.402998554485428 
1.102480247728517 1.983671319430640 1.320807703081544 1.784463398590397 
1.277777850027290 1.135442668341551 1.693778378997927 1.275880573609128 
1.250430444925085 1.389620064479952 1.171250292794445 1.345633045781575 
1.606531102919862 1.722494050726366 1.023952077621484 1.607358643156925 
1.360271763507271 1.548202749434111 1.877784146749414 1.980180908589391 
1.100569690765320 1.794521828940932 1.976755157524848 1.077065436534996 
1.603794056556375 1.976593568810122 1.852538974642355 1.625330825355384 
1.991870135168395 1.064894162407550 1.511089905074228 1.046281660915935 
1.059538716939454 1.871794241014592 1.028862780820562 1.063632292016886 
1.969467078411175 1.097375128247326 1.955435432091726 1.572898547692950 
1.409437044878809 1.943579430531936 1.654238815290137 1.413015241646740 
1.061583426792451 1.657146384839307 1.131713774769969 1.598428306513270 
1.172452830691035 1.029600886855500 1.229999471367077 1.570551836334338 
1.607799062589462 1.287122227110047 1.829567607996978 1.700229881516817 
1.629258552253779 1.985430096004677 1.590787539881595 1.286501931499100 
1.049023300313985 1.997191550116184 1.940956823516891 1.247029453292604 
1.020349805038501 1.278532718718768 1.578113192782873 1.176306253851315 
1.628760218517914 1.642514116992122 1.826350052007793 1.729952824726616 
1.509633198560558 1.252555503262068 1.955272386913713 1.606531004129517 
1.970462917781928 1.769995202910204 1.693359450915823 1.583026366405480 
1.839656809381478 1.622992885442806 1.787566296771841 1.633354169215230 
1.548161082582538 1.807582822418599 1.477347497849282 1.081537425089270 
1.067299165293067 1.395692340831966 1.836368542881645 1.644219118119943 
1.586966933852120 1.834210981853752 1.020770202425463 1.623142266511464 
1.714665969514737 1.612631045601959 1.165133136407515 1.092253840985706 
1.475459248069717 1.167755752600967 1.221032852956396 1.694311779257430 
1.312931717666971 1.236402269104024 1.604680894220728 1.687464624207310 
1.552445173508017 1.756947510823414 1.829850232396027 1.336091472147783 
1.850113922409294 1.541812417364303 1.242138537827426 1.411026422863721 
1.513861923397375 1.957363801660418 1.490078980783126 1.235718190656998 
1.258670671884785 1.933518891772828 1.905844871754575 1.939237521607969 
1.122108914032351 1.877636907343210 1.962908542040488 1.420050012710142 
1.153087073465708 1.551747130498654 1.794377921398466 1.149849246893568 
1.411601104945211 1.634681675777542 1.690476872880253 1.527897018207170 
1.693179943361227 1.949238206165855 1.594030543413626 1.196507318701242 
1.705861931467420 1.629940267310073 1.571537964236487 1.705205161132525 
1.633296436752917 1.695044248380965 1.056186158408585 1.904743445065884 
1.117714437100911 1.751739025786601 1.593812361981944 1.221462965285270 
1.664640595398829 1.424011195353996 1.361156498626582 1.325348944256288 
1.236583814018097 1.892023221930469 1.150468922747742 1.904950874264242 
1.537727539778977 1.973127889221774 1.950365362585772 1.583753605552293 
1.474044334764787 1.734007520951256 1.305687402201969 1.224158542044567 
1.919089106269293 1.997876950160567 1.765823870083841 1.920558598216488 
1.826471601714562 1.937942842410126 1.764032726890958 1.717086385823015 
1.379330871241971 1.756586250984386 1.103913212705426 1.847241563194449 
1.347355787412556 1.904313566143677 1.497441889082738 1.174178513012548 
1.525855848609969 1.147062061160650 1.687867249864836 1.994438654637750 
1.321440381863302 1.235052757729072 1.781993370960550 1.558486468995039 
1.469425148690729 1.525768110988033 1.807573084650175 1.667712401234818 
1.590192020050556 1.793588278145037 1.787764270413577 1.503195073440559 
1.689426398855533 1.508752734092970 1.366467386751292 1.378099417362432 
1.006310439891613 1.035465521897361 1.948279073424405 1.504924226045645 
1.428946667893386 1.120898154439909 1.680032133588179 1.425084919786898 
1.004066095580735 1.469333099101686 1.777522403347731 1.869854933758564 
1.502020204952287 1.669990941811770 1.438932945317199 1.311069182274622 
1.230216101834175 1.967372491402905 1.504725506483347 1.958083050810291 
1.846931546572040 1.072717363998414 1.565732620130776 1.305695970001142 
1.656305601890825 1.118459286700809 1.491933130729918 1.325730891552025 
1.946738184997059 1.510523719516706 1.137764695805597 1.844682612716902 
1.797166626491868 1.746238071156679 1.029973939872683 1.386531570312263 
1.548298485692690 1.591059944532606 1.299466225757274 1.933726980106808 
1.253491082374893 1.054917373941221 1.405507642196164 1.215422645755720 
1.564704187760003 1.443854319359040 1.349539620621230 1.575308031403967 
1.852267694192017 1.719174431510732 1.845893679489734 1.759589613373387 
1.868539889409976 1.248381945009308 1.144074829321354 1.727058059049836 
1.294358067498728 1.104770082069845 1.478900027553895 1.500207886257616 
1.240899644364847 1.761464454268164 1.293579746028194 1.375166925515143 
1.206365182191318 1.819277727065185 1.686093202191387 1.686647509677574 
1.134541210564610 1.321772516010732 1.828810246689396 1.642266767233505 
1.455926581325582 1.851594831560782 1.256127791884279 1.602730330838491 
1.886007166953223 1.791469543432280 1.619338016940193 1.943475800146113 
1.266990135689580 1.245225239568593 1.096701637186505 1.837934694598643 
1.996615765109917 1.271369003909768 1.713068843077524 1.125391430768025 
1.381377753526261 1.987264837261715 1.111833495311082 1.458687223176637 
1.490066297899115 1.241700906450148 1.823905820043020 1.135459377891896 
1.105192563295212 1.245289673984904 1.087270597515503 1.878991831735419 
1.167749849987540 1.258177696803078 1.324639962534008 1.907617332286365 
1.204827520920240 1.200212764314735 1.525100733762452 1.005860622355861 
1.427945798594871 1.936037993908521 1.399926238854060 1.863734259703253 
1.617064083212389 1.741504113306988 1.770443869054324 1.827280245121686 
1.178391286649507 1.087874538308756 1.361580830073878 1.710575126965021 
1.561408240713600 1.154651624044971 1.146639557125112 1.217733725114559 
1.072629459473969 1.574147154853580 1.157968779047650 1.062272862007047 
1.780241931332659 1.973386202638897 1.394049619038811 1.829297398344619 
1.010190105422159 1.607405302669389 1.476501433868818 1.213135699665621 
1.176996699556276 1.714336509984549 1.142972354615616 1.473636122782273 
1.749653382825755 1.300965930915819 1.762652951166267 1.141283921407512 
1.164870468046724 1.509097974544625 1.158277263614639 1.088568766885232 
1.662826025211458 1.737011757874820 1.009154034862195 1.304427801726806 
1.845514940691884 1.032797756693555 1.605834758544773 1.996437223291062 
1.264171374647336 1.578581650021442 1.114767200532691 1.508686940414397 
1.409809521541666 1.798708497051503 1.033161820288205 1.051315779595002 
1.589202752143287 1.377091317166910 1.610742535965843 1.879316269326046 
1.147357000156438 1.774015047605163 1.333284844932505 1.883013475528591 
1.598218350185403 1.677411831776167 1.121068718101189 1.850275477464877 
1.726909539671849 1.989246692073268 1.719189505614840 1.612086816312033 
