# Supplementary material for: How Evolving Heterogeneity Distributions of Resource Allocation Strategies Shape Mortality Patterns
Source: PLoS Comput Biol. 2013 Jan 17;9(1):e1002825. doi: 10.1371/journal.pcbi.1002825 (PMC3547821; doi:10.1371/journal.pcbi.1002825)
Supplement: Program S1 — Simulation Code. Program S1 contains a C code allowing to reproduce the mortality curves of the paper. (ZIP) [file pcbi.1002825.s010.zip › dSFMT.521.out.txt]

dSFMT2-521:3-25:fbfefff77efff-ffeebfbdfbfdf
init_gen_rand(0) generated randoms [1, 2)
1.421944098478936 1.957408659873361 1.190111011127383 1.632549872377003 
1.616831120464805 1.984390160895336 1.643335574461273 1.739347032660861 
1.228605414113949 1.052731243538065 1.772446323308858 1.114863567000073 
1.636605378654444 1.087462000589056 1.391044934734219 1.874703280081496 
1.002390505568761 1.128221774440288 1.096155451991969 1.224071270421656 
1.872738744554070 1.036551026545187 1.821818798205752 1.789673352801481 
1.106521350186195 1.515824960608183 1.519851559097155 1.492061163836929 
1.887726111640303 1.948856727997993 1.320258101592893 1.834108867003125 
1.327866990767677 1.294649266684497 1.789248309175945 1.539268595903307 
1.254196308281918 1.054092407495089 1.389542152582767 1.726060778743429 
1.772069153256107 1.617417097243811 1.614584886045562 1.254512244176205 
1.247478276768336 1.169219900796798 1.045308225726271 1.175654229529884 
1.473445040197187 1.092018444535314 1.973008749265394 1.192379579509066 
1.936410624322440 1.260660802386754 1.429953598674180 1.390841133734470 
1.362349506717191 1.123153649374416 1.058439656303104 1.900344347766063 
1.938308877058674 1.656792192436948 1.080599960386111 1.112625717082661 
1.064465261369570 1.824433415223937 1.545381304056051 1.472653950656777 
1.137885716371498 1.701404808767762 1.559960337618534 1.634163722474169 
1.372021151336062 1.744586259710773 1.321589317925079 1.486642256750914 
1.862327763083939 1.075172296073310 1.573388811857288 1.101185801612848 
1.918414967963940 1.793629706993943 1.246498114440315 1.995983844973066 
1.725269228365091 1.121888537935792 1.767509983548085 1.203582121903334 
1.247582431045057 1.758621840173202 1.424107928314876 1.755779491861438 
1.502046769073883 1.843080684648440 1.774284301866664 1.215861919362741 
1.589796181819331 1.482003315185172 1.939892285561927 1.072915329433098 
1.380780138594459 1.157251526850116 1.885565339419955 1.907278154018933 
1.782951723567056 1.363705045121745 1.187403068645774 1.989373153228237 
1.506934620320753 1.707552124724367 1.852265174003890 1.837355735493005 
1.417343908946802 1.884720587123827 1.215604711492599 1.426670432860341 
1.566389477370541 1.741906780293768 1.522838632618342 1.226876315848571 
1.141852049678769 1.945531358001709 1.550719817619310 1.805713059097023 
1.301141430383593 1.208565477601366 1.902130019999460 1.649337483329756 
1.241410951514797 1.041542264261973 1.764296999791918 1.039416727432761 
1.089400841658636 1.832591593301952 1.914809065998617 1.125271118700883 
1.077270381241304 1.494925089656199 1.137830507839621 1.052579312088753 
1.765982504667668 1.467433223287561 1.672311940135861 1.095727761139504 
1.150995170260851 1.896545832207109 1.985446936105724 1.877959303170379 
1.735789247686071 1.358115267751052 1.850680578725908 1.241313311286619 
1.384462590366469 1.685302188841935 1.113404711500619 1.269140213441217 
1.863633336207126 1.961190145535963 1.221676799605272 1.540960168530507 
1.434522102934897 1.229381759221743 1.238643254830133 1.627009955151886 
1.314833326380005 1.920261635361002 1.269114197823107 1.647380501662455 
1.138977329887193 1.503500466445193 1.752566313257892 1.688897758109339 
1.221210106939021 1.693322371036598 1.326686575353098 1.871938244045208 
1.428850297336260 1.253706004725279 1.278468120759449 1.964805909004379 
1.429138557657705 1.691975561253884 1.313472957225343 1.944580765140117 
1.995948448579093 1.411991162022675 1.078462737191011 1.011037959355124 
1.075930536159439 1.366234076020537 1.504802709914584 1.108710991041226 
1.487310280452624 1.372664283356667 1.252412272402132 1.315111589700300 
1.255009021395414 1.778788090306852 1.774325636253298 1.894519657510636 
1.743689803331580 1.662046851995440 1.717955393882628 1.420353547412755 
1.627921039465800 1.398521939286720 1.437248935226819 1.199785527534206 
1.084721712595188 1.875816061122103 1.987119577322292 1.307626102572506 
1.308729145952810 1.033266078207883 1.257489160831464 1.549024806343603 
1.598348841861536 1.814366168918025 1.212824664932918 1.185696674258322 
1.377613294826528 1.728212468227807 1.644810995860030 1.951026705577493 
1.792050133901049 1.379746539326036 1.350919170412826 1.652718572621244 
1.974181260716241 1.272401773595921 1.999738170186175 1.367077922237471 
1.158672799134909 1.861730861933067 1.363213985727711 1.295288677924179 
1.298238877012307 1.671257928559949 1.556045517333904 1.948581895218541 
1.479452659600547 1.303366365559153 1.686175231078714 1.624008788764397 
1.339743576765808 1.087325906146538 1.855241117029494 1.210072500903530 
1.229397829836456 1.129486074109305 1.941120884034431 1.516645946754347 
1.801184715869444 1.578108106496557 1.904563997871219 1.533608311169815 
1.309893163121396 1.669465205352175 1.776725797957821 1.197402103256382 
1.129258900907144 1.333850635565752 1.620347650033725 1.321172765678308 
1.951856957030179 1.269874320608315 1.766553833620622 1.072224364904750 
1.645179125166359 1.353507057647035 1.087457902462035 1.224146915331886 
1.900691914654445 1.834370300616437 1.089787029039250 1.024519875462008 
1.860367534024477 1.848010908365617 1.842843725996441 1.055612141425559 
1.564319131893140 1.359551224003992 1.254247250705726 1.053242250572347 
1.651832032440034 1.893092642414121 1.763531026807837 1.919875191227458 
1.462268494108715 1.204697610465595 1.030511402714525 1.500954600944092 
1.887504030090944 1.046796810933341 1.873383700901016 1.826879521395254 
1.076319633295031 1.072010522896154 1.357255009723834 1.295157023401054 
1.176402203313364 1.509683861309610 1.066400672542439 1.423291464778123 
1.004935840382814 1.638427979783363 1.899148368653904 1.441400307033541 
1.784814603361819 1.408283383868379 1.379050865440348 1.982626612330429 
1.640899902595093 1.297643029564933 1.720465194045447 1.769299233766416 
1.747250412915086 1.479265502765512 1.993260171678031 1.952755916439403 
1.111658567972376 1.315488672641726 1.338215692434233 1.518524188562273 
1.325491713413207 1.467128877397176 1.696575888837241 1.000836584610210 
1.317597985720655 1.847899878527947 1.171897896601005 1.699736040794338 
1.739433706992069 1.735224777787903 1.597346133042589 1.915180492864455 
1.462150469560302 1.819875553393321 1.045346598620536 1.887806635411293 
1.733814907789118 1.438882940093352 1.926013683112448 1.262237548604055 
1.053804032045494 1.082988068863908 1.221474044967364 1.818500553780263 
1.751686787332112 1.549026392033843 1.784694090504441 1.097718636682598 
1.291517353199977 1.430810997829457 1.002180407330556 1.713918856302348 
1.938432392128486 1.029946838529577 1.776294068168146 1.143725241430368 
1.831222663738350 1.364470462458703 1.571272629381097 1.781421652091381 
1.825657104403353 1.429343042808978 1.462399706646591 1.409427912560833 
1.659829582922966 1.535049150297712 1.586174466664093 1.300512876688015 
1.892096820487884 1.019557302873151 1.300913198780544 1.584421369941060 
1.162544109038204 1.879422836859933 1.859157320287184 1.825427831038655 
1.958873781037597 1.239395574619141 1.076019501162516 1.307614395947906 
1.315023023663636 1.526872796373568 1.353581852212422 1.926818830395034 
1.753799327065187 1.746461973748308 1.224798256440723 1.567336620720363 
1.925342280654095 1.136326665277186 1.342751546042353 1.975481768078615 
1.568188947089161 1.642218894773623 1.788212499799013 1.830511195110782 
1.972247951789518 1.140225627402601 1.008141833856336 1.422958760963009 
1.046883527393386 1.000283971112336 1.001813480443378 1.374246699334525 
1.096276190731219 1.888460082784696 1.571826105782054 1.690696041666457 
1.101872305065513 1.815216406712599 1.911677017114769 1.464458879516851 
1.020938909397761 1.691229340909581 1.510637830371549 1.299464448876780 
1.177543832454443 1.278474426887394 1.305102508599817 1.829291302906111 
1.753266128461545 1.891402655383632 1.301078870091252 1.140257544181585 
1.138508732041293 1.147518466030739 1.238208811623640 1.305909267461217 
1.544325924736169 1.830059192563496 1.304055916732209 1.975033897747662 
1.232731742203311 1.279419744708337 1.261289012771093 1.317900223797079 
1.004770643590582 1.457820784270558 1.138770971101938 1.492955115398961 
1.611963114704863 1.829530394511233 1.881025623964868 1.452831313841011 
1.905595242429322 1.919266432479234 1.224166170214967 1.575148994505825 
1.639130514493721 1.723147213089868 1.368545618306434 1.806558527484902 
1.551310210243143 1.171999409510426 1.353829051883034 1.594516084739198 
1.219283191499909 1.627761733826652 1.530894501368659 1.425560660873346 
1.642037192503104 1.201311351833866 1.233957587788214 1.215454923330754 
1.013139195559812 1.357632206639312 1.168319005383887 1.802515100176896 
1.328314375328728 1.617620136240326 1.783540338454187 1.811436450496045 
1.698377495578679 1.432614205529128 1.911086640359651 1.058413266228017 
1.726591299707688 1.221887883065546 1.164561412854302 1.659635779418381 
1.880485003814825 1.829375297475314 1.362435243485760 1.359855748496440 
1.691533790218447 1.087010256246633 1.818534697243615 1.530769212165685 
1.967860839272548 1.492853268798343 1.785646262831137 1.075139686183092 
1.120846157601859 1.930392809478947 1.570697241865839 1.594222212742420 
1.930922960054597 1.147647939410567 1.145040708993833 1.724064137127066 
1.198990842419706 1.308441455640907 1.885459825432950 1.722415798575247 
1.701171128707172 1.526928003631371 1.971805287659895 1.400115868135301 
1.053648127023340 1.173139904494106 1.130627674693973 1.562137490085345 
1.600589787755278 1.095205677791889 1.358301734223473 1.772001743536052 
1.808135967006108 1.684089612404051 1.030246048377909 1.729947555543716 
1.514451263589108 1.867916301890215 1.192242775601462 1.631416890557073 
1.254928171326067 1.315076155861672 1.646147432018629 1.360677686125275 
1.104274943185673 1.233312332781931 1.671638539345168 1.425359838483579 
1.215752675556352 1.794318413390729 1.712809959268105 1.764904792126224 
1.142872434560067 1.973208315367292 1.660601191925213 1.783465547608061 
1.490258767529545 1.744598059362156 1.327795697497129 1.103323232662079 
1.802347341830994 1.694468216051518 1.528507552564681 1.300268226614423 
1.355030857266686 1.443619621130074 1.205693125056329 1.809461346102974 
1.579097562325708 1.974155310960545 1.853186400198051 1.372785241283641 
1.985615465436102 1.073093496239047 1.481499516759004 1.730645098124572 
1.418857786469450 1.237569952535188 1.629753214206164 1.933696827008629 
1.547728519051265 1.606825447323856 1.193276548880306 1.246477818168155 
1.382355887234006 1.263290717113388 1.614031947764364 1.436142899801111 
1.910439401751251 1.165496958446527 1.857961211083656 1.329084001179235 
1.838879989674694 1.432247834810403 1.493219849033656 1.412187115569223 
1.198775110113921 1.761250133363698 1.401897578392068 1.492992523353378 
1.292672302123053 1.116603163788736 1.809294163983135 1.095349331631711 
1.311448892765946 1.906994727488306 1.322074814512502 1.831792018874103 
1.718606253720653 1.082813601883594 1.818734986783292 1.490335465637485 
1.519676733736696 1.679735833434552 1.252260860744804 1.844430830552300 
1.395854533339142 1.512665659189344 1.175985495604715 1.347252163621182 
1.959565833461770 1.512834741407362 1.968077734181079 1.876282603188137 
1.206748154153857 1.139758616877214 1.017173904198713 1.857181594845353 
1.143203413104263 1.898559003991795 1.144971752081216 1.853574028731672 
1.766720781524414 1.388505637945033 1.285839939509505 1.313105300483298 
1.224342000944443 1.492125615482307 1.869726172407379 1.056448481654024 
1.040878967522817 1.551906502277850 1.781138206247113 1.250610373390070 
1.095505995059008 1.580572987386013 1.271817223729820 1.505272612753252 
1.837311915572314 1.159670314399011 1.167363623081229 1.100485712803215 
1.557302401659234 1.241748435139864 1.786663213394125 1.968735631826053 
1.648858095802664 1.273937361927970 1.159625557472353 1.568301212295878 
1.353829970429043 1.774861641234996 1.450151316336745 1.755327724432314 
1.351389578024334 1.129275268429866 1.705600269718840 1.594667858779128 
1.541346906565728 1.017706335693777 1.397838161816285 1.693427283175188 
1.468222040785574 1.930856995370667 1.716194584560369 1.762657510481220 
1.636534278242953 1.762420223544905 1.204394282016103 1.966094988519407 
1.583446040298961 1.837785646831295 1.116843903107126 1.906439232678815 
1.375461576495119 1.966297409831861 1.530775680492073 1.760686713707386 
1.612039834480577 1.542799089940950 1.962587604995782 1.657967233430283 
1.777599063057407 1.357125384152903 1.944704532392023 1.996490230925456 
1.764582760505264 1.786973389566143 1.270970202128471 1.002405309860310 
1.059618634391420 1.710357897202383 1.285268338003451 1.192839329596043 
1.614142741766606 1.490399728637063 1.399994334412036 1.733921913538504 
1.025512463907097 1.526393246064839 1.782990997892550 1.939801037564983 
1.328906079662421 1.488770302526421 1.583231538116991 1.673906505724823 
1.745784122636695 1.080201632500003 1.246338656993765 1.529899632377570 
1.695621870577078 1.129928267277292 1.401027384575121 1.542454283895461 
1.459178182085192 1.138020583875246 1.519061396792060 1.793012191477057 
1.768554164920060 1.436114188794611 1.298800036435665 1.971811541052130 
1.812823399603367 1.506249479785788 1.723753293947891 1.156193962440113 
1.959417108361962 1.503913486153258 1.990080898750035 1.737127555881950 
1.024149940774942 1.004621676177378 1.590361596973875 1.809233476071662 
1.768308014507692 1.500743973266748 1.367748739113467 1.306670310749022 
1.071216040591316 1.694009626556220 1.674175586709446 1.775531124829215 
1.061995081193938 1.516837801306741 1.825036100827744 1.440780438613178 
1.562073534323606 1.809736551372640 1.558654285293214 1.384690487742033 
1.103618162713544 1.356016854810345 1.190339604300783 1.591772727370690 
1.113651422326127 1.248472009761695 1.552780806603311 1.603990956594510 
1.670618898986476 1.961713729932260 1.736831192333644 1.211716908385003 
1.268752742648221 1.808972354731863 1.497317697176477 1.122077176171892 
1.970735516110577 1.839749222610372 1.593952684320717 1.866898298919977 
1.543023579327759 1.318722549298626 1.353171857873883 1.969411404419720 
1.384223615202176 1.940668473888355 1.831519235043650 1.315019019511361 
1.423400779481028 1.357663519692878 1.506126477776090 1.657227982174708 
1.339143415856895 1.106651199236450 1.628767358066660 1.959535122547257 
1.977257171369204 1.108015056188103 1.809240765339125 1.606310916808053 
1.859040270269676 1.439293172696664 1.785505204027249 1.743496707377407 
1.621130005061031 1.033971482188802 1.182369284583493 1.145975034390875 
1.519764763760225 1.572040731636883 1.088885183781040 1.660885053411099 
1.440914686560819 1.308645884554585 1.562811241598103 1.050670067621590 
1.278792847154665 1.203495857791560 1.871498280463475 1.354798874213871 
1.000782395305633 1.449893995709580 1.633412948420969 1.357803090534069 
1.718680444150993 1.615021249646367 1.300477295046710 1.803763090413903 
1.655684403619687 1.014029824473536 1.064708804890705 1.289806032612971 
1.892680314893176 1.042818755366304 1.517255235193854 1.231936607129704 
1.674858350597612 1.617302072021779 1.939302223630463 1.601200799344574 
1.840789296110603 1.637492300382224 1.781599926704413 1.115864990772059 
1.788384940470639 1.737516462861091 1.496557522175230 1.502305848165162 
1.597469816107047 1.624807267024703 1.602317242208264 1.981309437810519 
1.484700143396421 1.113059991427968 1.970483078033322 1.086696969101163 
1.943959449602209 1.510059942571570 1.985341561214625 1.641937871886389 
1.392907570984177 1.208796855876029 1.198870770162389 1.326953033337182 
1.305406765375345 1.673417177606947 1.193903763097661 1.832994480306854 
1.972978706586547 1.074049062196458 1.476182422870224 1.556785634919327 
1.220642336526971 1.034961439229276 1.621393789507091 1.624144614186162 
1.425106117962398 1.357510255752644 1.412661532302921 1.899538935311299 
1.828632269606451 1.678681295059801 1.040119057542184 1.815563480656771 
1.680949728983119 1.335070501564716 1.285012082602775 1.786484745825192 
1.121238035064010 1.965732199815762 1.930219080732241 1.647650562531407 
1.224977903678281 1.735016006030168 1.909307506242225 1.908660844728343 
1.848566666980428 1.896792310279791 1.632982316117440 1.722830706735092 
1.842769265807164 1.108556505311833 1.064808926197317 1.359393941569241 
1.161927514222553 1.268121920946046 1.971007137354729 1.144368812928649 
1.037099779802150 1.117912309767158 1.339074553117308 1.562203135477072 
1.982553916333266 1.283679861274929 1.793649104937658 1.625765628185919 
1.047150414715505 1.806534796386063 1.454569699804843 1.302495837988271 
1.947180647462563 1.631913084885116 1.716241003002192 1.717274197263464 
1.145874811662342 1.844021276911700 1.286356224226028 1.448231440525136 
1.141954512028515 1.039613210238601 1.817476992077502 1.760382139897084 
1.407750553164968 1.812569974085484 1.641161156149672 1.697422055978861 
1.714829775305783 1.929785937645766 1.716447879866937 1.854268101934073 
1.121911630576161 1.197517895350150 1.004743448646769 1.072065041071708 
1.119370389217647 1.899323694833023 1.718457746283301 1.684008126179527 
1.319137836033135 1.447767810409670 1.012599481115021 1.493847303394084 
1.523019009170983 1.739806740014410 1.417433842651163 1.743243212735018 
1.239635334976984 1.827971428640967 1.718903277076515 1.831011033166290 
1.033327641341451 1.032770062325701 1.975216530655317 1.958434085350983 
1.227123778298683 1.392298987605085 1.817004849695195 1.252261664991397 
1.797343875857502 1.803170842944485 1.258881278032911 1.786110615430234 
1.244860606485409 1.048751236211840 1.706298709479787 1.091369645427824 
1.582328024772029 1.410675316936429 1.111413900996406 1.468352391122118 
1.988904622507199 1.227091377909595 1.957405382501052 1.975396575587178 
1.113794863145053 1.655771242497922 1.031768396881023 1.991713934874783 
1.630898066922311 1.631506341902332 1.308258270690683 1.527311191336968 
1.983960927923840 1.566057872557475 1.097124368694259 1.836378617509256 
1.618783071563571 1.090035168137701 1.540668513218248 1.699169455936280 
1.869332957251255 1.704147220252638 1.568769828453167 1.441877173614598 
1.601048029562842 1.637041270278119 1.452771959861923 1.635033641231002 
1.941721816686671 1.414754213766203 1.027555851246718 1.307418106946078 
init_gen_rand(0) generated randoms [0, 1)
0.421944098478936 0.957408659873361 0.190111011127383 0.632549872377003 
0.616831120464805 0.984390160895336 0.643335574461273 0.739347032660861 
0.228605414113949 0.052731243538065 0.772446323308858 0.114863567000073 
init_gen_rand(1) generated randoms (0, 1]
0.442082451055255 0.015911155919158 0.555755021719280 0.480889172842165 
0.405815741214470 0.960579860093107 0.544101247102252 0.981124035599182 
0.140227132774799 0.237034110268794 0.213695040931430 0.839170314244399 
init_gen_rand(2) generated randoms (0, 1)
0.332262442390655 0.903899992959739 0.711640747980762 0.063694793030814 
0.172136391851721 0.101571453847773 0.098795918939065 0.862664538090786 
0.424853545765161 0.289050971753394 0.135940482595652 0.818087794332543 
init_gen_rand(3) generated randoms [1, 2)
1.826091232914593 1.465927292773019 1.660359847352146 1.718739833849470 
1.771065180901557 1.368636432068282 1.863811540991485 1.450138787059149 
1.210643354130650 1.794497423503101 1.919954502126080 1.705753029324391 
init_gen_rand(4) generated randoms [0, 1)
0.591142320356478 0.682511093445485 0.830635683995555 0.045933005613670 
0.957981351055883 0.998593638748638 0.261010607596259 0.094700410165497 
0.348077144635012 0.093054819035855 0.311048659827044 0.021348057917652 
init_gen_rand(5) generated randoms (0, 1]
0.331906141590510 0.431204104083267 0.788026765142320 0.107886042968458 
0.331527448463003 0.223260642753400 0.007213097307934 0.940896681940139 
0.077929885744811 0.684439050487772 0.109261760919377 0.512024787196714 
init_gen_rand(6) generated randoms (0, 1)
0.086727908860750 0.284816522568750 0.783013004472519 0.229535563590499 
0.093432866683381 0.364565246345040 0.494017414358864 0.803305863215613 
0.788653835242992 0.922761141678804 0.603919272593562 0.788796637744219 
init_gen_rand(7) generated randoms [1, 2)
1.778523707021504 1.248207063555905 1.798746266980932 1.774778978569397 
1.283133909883287 1.058175568317275 1.457509817550994 1.917955442286553 
1.058388185162171 1.436124085351361 1.917752212446983 1.537464700889863 
init_gen_rand(8) generated randoms [0, 1)
0.685029103155941 0.295351060999472 0.218722190918758 0.378128847153547 
0.529121671696936 0.043642106599858 0.358345494757522 0.123779142473599 
0.258723785570372 0.160266608630971 0.059760426307412 0.011024341145846 
init_gen_rand(9) generated randoms (0, 1]
0.187705455519874 0.288813617791865 0.319144513420439 0.543793275682785 
0.729974326285441 0.096176988807451 0.149483086734216 0.406780899369491 
0.480468469680181 0.495446775981617 0.936398273640683 0.736141431769042 
init_gen_rand(10) generated randoms (0, 1)
0.098793997907986 0.346927888725101 0.983796950114385 0.543851457918610 
0.189272048998960 0.085990450161610 0.581299384058312 0.469887435507086 
0.503662110237420 0.076827081362742 0.114442155060919 0.392405568608614 
init_gen_rand(11) generated randoms [1, 2)
1.461406803678148 1.008787442315979 1.495787816510884 1.850246204845500 
1.477408138299116 1.407988286263545 1.622835436679617 1.766231688195076 
1.987094461308092 1.285715440397025 1.499605055070014 1.987458693012325 
init_gen_rand(12) generated randoms [0, 1)
0.977273334486815 0.817637465453976 0.933354490620283 0.830468185653900 
0.605770981536066 0.028749014476501 0.277316311221838 0.950378026924744 
0.597681054940624 0.687860093352914 0.737466170815903 0.617074154107175 
init_gen_rand(13) generated randoms (0, 1]
0.985306059423489 0.587893550647618 0.296309318706623 0.819842983851756 
0.320426478536460 0.929807705806558 0.430329523388835 0.297844671874719 
0.944917586569726 0.021809686937685 0.408661365695584 0.409732815519562 
init_gen_rand(14) generated randoms (0, 1)
0.420644963976671 0.532468710959390 0.598367781769275 0.510776290609494 
0.277891395737916 0.451234461570111 0.810719706008020 0.286098456126895 
0.934654417060261 0.602795625817081 0.164620902367937 0.983228091124433 
init_gen_rand(15) generated randoms [1, 2)
1.502740389456393 1.532765164299389 1.111885848398497 1.056573211355714 
1.594966901759657 1.922699489051994 1.789423564625162 1.771039785211392 
1.807070109362501 1.410045291783796 1.382204924927806 1.557534994317295 
init_gen_rand(16) generated randoms [0, 1)
0.470649801641298 0.616759675824380 0.403786737982776 0.381395979355409 
0.865832856443838 0.645078283771564 0.382233550952961 0.568332823146031 
0.732177161297510 0.156757394535722 0.336511443125828 0.171259367889499 
init_gen_rand(17) generated randoms (0, 1]
0.956775632276637 0.696378755295651 0.683278549594745 0.495562346462444 
0.034107186214846 0.031502949275996 0.570825947251147 0.386856603189840 
0.168442969072934 0.604702054107083 0.153645463665401 0.859357829320274 
init_gen_rand(18) generated randoms (0, 1)
0.525540856736036 0.388632825260467 0.892015127645260 0.747993895844647 
0.367997053340826 0.331661851479406 0.664144365711446 0.896105607587727 
0.717685345297874 0.400373322803180 0.995618384552992 0.110658345299761 
init_gen_rand(19) generated randoms [1, 2)
1.491913590658521 1.330931141149541 1.817037326975155 1.418740083394695 
1.614928644571634 1.070671717502089 1.784048710437178 1.133950893576865 
1.249463382685035 1.266132109289160 1.185178091772995 1.619470208650039 
init_by_array {1, 2, 3, 4} generated randoms [1, 2)
1.947207450558105 1.135309794297262 1.631344244902284 1.366412058972510 
1.601016221411738 1.642092990822857 1.477144514603918 1.164916026138202 
1.957940728819001 1.281611723812408 1.731029866833327 1.436214232653967 
1.093830624065262 1.780506865914109 1.275431297490529 1.841184720385789 
1.854284566527383 1.050880003488825 1.776488174535655 1.103721363566513 
1.129378366799453 1.170634453846896 1.028815540798394 1.805833575221204 
1.626719074962939 1.943409598554246 1.510018300352814 1.011322818000522 
1.698882058355360 1.318818424961677 1.855824713031231 1.966486116025535 
1.026987215607762 1.136100045420735 1.358378963532814 1.162597723297414 
1.617815384496810 1.244159206669000 1.550222787839322 1.685142033697256 
1.576160932894067 1.243639730607567 1.297826015411039 1.404342247755182 
1.060166953742646 1.852576496653385 1.069387893661959 1.864344263021154 
1.489291026581383 1.187622261837069 1.408407496315355 1.145820978150154 
1.047682739179657 1.069193573087767 1.895638321589257 1.288166870480759 
1.206281480170450 1.919918202924088 1.256751301307792 1.529434312054781 
1.293507672884344 1.725382977588430 1.971604547164085 1.733717293116013 
1.227227574398146 1.678936015462912 1.917738718929955 1.982710063903779 
1.973293629935062 1.128976170805480 1.681843025098611 1.426854387492284 
1.951652614856485 1.006117030308376 1.163185082450895 1.650065040539015 
1.709474740355621 1.800650031174273 1.120239935695504 1.014359520018038 
1.400610803118096 1.919802509694430 1.558148115221385 1.196223320343777 
1.106164681049412 1.794004559232027 1.156605105271351 1.429828426826791 
1.557904316469394 1.028066765590857 1.138295188250031 1.165951151525069 
1.221150315491454 1.336476475514164 1.433298696315862 1.537934724763323 
1.826246704499124 1.156551569210181 1.908038582540807 1.178585836235492 
1.868928979755601 1.085775942103842 1.578268877807681 1.331381478910382 
1.430819345479342 1.161988986729044 1.457972689385957 1.620258382477409 
1.421310746899216 1.775980716084728 1.636453484853568 1.716593028679644 
1.061400115852532 1.966019861881066 1.771041203206715 1.086570039099012 
1.305633327052913 1.420723866435592 1.222610293606582 1.105296066776391 
1.488334936501404 1.125379392601492 1.524888709115415 1.066691309603287 
1.932034440255795 1.116454223190456 1.417369903753246 1.488722591559139 
1.564698798653277 1.045025556220310 1.073068909633416 1.469169726141540 
1.375059650305161 1.493617082817841 1.259605793094590 1.436902609283733 
1.404340303587839 1.694379833214023 1.798857564463123 1.219357936876666 
1.436002062992434 1.170604057244566 1.318575335263162 1.573409932004732 
1.164076653602317 1.313844172565840 1.647538673106766 1.286758502522537 
1.968248641517365 1.116502692691169 1.370360192831096 1.255039892402593 
1.601644871730838 1.410887780970450 1.332252474592944 1.196484632357055 
1.258083587223385 1.353386397982771 1.076574696442263 1.134236072289827 
1.593083957183742 1.535528205292973 1.436242031901138 1.640351771604794 
1.870165216157028 1.158041352979966 1.573096686675836 1.956998275941477 
1.909942913510170 1.679545308487964 1.358178015287369 1.663218354021119 
1.093632654597131 1.682997308830720 1.378745461920543 1.606002535246354 
1.237520039322370 1.278242883462201 1.488621235672552 1.148347903662639 
1.858256728514947 1.495061073419361 1.524755095876654 1.529166116219529 
1.241116939689060 1.549233808673284 1.482593510991004 1.531008148957128 
1.278855924660843 1.487153841055213 1.702140037503810 1.389381848832394 
1.310563704400563 1.029789339294516 1.343965074790394 1.661499421627822 
1.947180530007448 1.501694287488555 1.598770134905953 1.210570089829710 
1.283992697920356 1.175688938580993 1.177183092455425 1.002092837127673 
1.190509602013484 1.704878168080972 1.515381807879046 1.446497963043979 
1.485887503308633 1.128822522225734 1.601089317194607 1.677653427138377 
1.848464575979627 1.648596304141954 1.741068013858845 1.296049116436621 
1.696898330120298 1.889812117711323 1.266681310903272 1.809801597851127 
1.261241540043026 1.079246520065622 1.811793891138674 1.853311480830697 
1.468928601874197 1.787540786453619 1.496532187020051 1.807383746670177 
1.161193005295014 1.323298029534912 1.699285717011673 1.664929620535036 
1.308539188316414 1.725418598746142 1.562408642910170 1.711167130326208 
1.639212449492668 1.940367359607509 1.635276232023359 1.065973139445842 
1.437046804018629 1.921152204389429 1.940968194562535 1.814428769006062 
1.852201116146467 1.052938439978708 1.612689668739904 1.357180497686102 
1.751391417668904 1.723485011249644 1.146183442825391 1.324409477116690 
1.917510956434969 1.115175932602158 1.022890875271487 1.180024927487017 
1.951193897948575 1.504139995313060 1.057556785842582 1.392107970753785 
1.259822644593459 1.756486178504277 1.941733209995832 1.460194264148309 
1.717154304510855 1.277863017238506 1.957969603541541 1.812998540488890 
1.258824807315175 1.602931248894758 1.882636774928908 1.099486664754125 
1.059187668779323 1.984202270666743 1.385594576351875 1.043028538140962 
1.188139676827720 1.720549053013833 1.650602068603627 1.654791254857253 
1.019187936866037 1.070228204437038 1.093247321932356 1.104472095794054 
1.003498433450088 1.265014749889605 1.594622151209226 1.729058327867874 
1.506781271896926 1.430850456501485 1.826918877758742 1.623816968654748 
1.495984508204357 1.302690514672598 1.617826177913057 1.883129554756960 
1.802529676309332 1.224409354145562 1.625895634588232 1.549309103077473 
1.597637387583425 1.224344123545047 1.514865826717829 1.926655999894167 
1.686327597426891 1.960403571144254 1.119879132630314 1.372056068439641 
1.321276442402503 1.953399767378953 1.211477986234923 1.626780791216859 
1.297425774362108 1.746722543034876 1.837413624021315 1.643264332848509 
1.682063262684958 1.986291138716071 1.537272746899873 1.084226927871342 
1.238581717531651 1.236531235335218 1.991768513911834 1.058418682020597 
1.752861369321871 1.111038986486358 1.426899622101443 1.323311477216098 
1.668261668857286 1.336157611115429 1.895214460590036 1.085939406717038 
1.488043096556005 1.866951938464483 1.197416401425599 1.802099926315847 
1.812261483324199 1.081039472345662 1.318806864310679 1.004632974500258 
1.253399618818119 1.974621192587345 1.547437258978784 1.201781046491616 
1.774955719613587 1.698994408788286 1.501372331065325 1.070133498588205 
1.351022907102016 1.218967639177718 1.198482282903701 1.677632902137514 
1.632860571175387 1.341892408346290 1.650387261835260 1.947209004519816 
1.224818823792278 1.142651492888087 1.032806650097249 1.681336480461250 
1.538334068192853 1.203411340752100 1.474161324396634 1.774480781281485 
1.237960972233113 1.543614837498093 1.311664846739250 1.259541282692248 
1.065492106852251 1.366625706340787 1.350289306333268 1.249538538052543 
1.511673144819032 1.255132977450345 1.848385131516240 1.547066676960587 
1.375489964723051 1.587788812268376 1.096881460549815 1.640549112855726 
1.544543883812698 1.019670971640094 1.240303181953690 1.691188097979394 
1.435384245543227 1.326255449815946 1.212734345207260 1.696624843080563 
1.464989891580118 1.667422144339556 1.427376611549572 1.886091374235511 
1.217993761912724 1.364234236193553 1.038152656404485 1.579897279552539 
1.917044138561693 1.079030047947746 1.109553001279310 1.018480890171268 
1.497832244672591 1.761302570808145 1.023795884900464 1.372144372530775 
1.331035145080167 1.184131394176141 1.797521455543982 1.858699680310617 
1.379786991813360 1.129510760289346 1.761627699292191 1.357863647155192 
1.628180387974880 1.663269875243322 1.854337710072520 1.586885806740248 
1.076105532923743 1.936118928291867 1.707970644605928 1.778307510943973 
1.446356911056693 1.069546371923497 1.820703652802559 1.102680253996838 
1.815323692965850 1.461061054899784 1.361945456029912 1.105865232613683 
1.399517769823654 1.016603081228915 1.252062645527688 1.829667929375495 
1.055316835855171 1.644868763960084 1.490797207267044 1.107570873588386 
1.881962081262456 1.426856458807271 1.831250938209766 1.999127347807601 
1.677126457998177 1.272670151570925 1.043095077007429 1.475186722761298 
1.655090986385005 1.571002223129658 1.137474484106960 1.579565191159587 
1.708733377336624 1.440782504634744 1.766722964623437 1.982835870010967 
1.879832653673736 1.306229787584795 1.008875002845844 1.955454597208549 
1.686533320444794 1.448517668553899 1.177578545747588 1.370089901862085 
1.532034307048481 1.790807381577618 1.356244583764095 1.245639628241753 
1.448537123145121 1.945709774655793 1.355481782123781 1.220167912096407 
1.487428462354357 1.979201090523090 1.628715871210320 1.386054129549654 
1.898725504070975 1.295236946609465 1.194974922551681 1.559430737424677 
1.782028297967030 1.820734102076466 1.958630065820150 1.671016627060105 
1.054931363628179 1.238535645123603 1.021835245630125 1.666027743960037 
1.851630149768074 1.667667183537051 1.582423870823843 1.857561583092343 
1.080083865992375 1.407957418909629 1.414510806717882 1.818008985343736 
1.605262135262882 1.537147795993105 1.139065894527644 1.905805152962634 
1.576356818745170 1.813200485474691 1.590762590133083 1.784476266509967 
1.581123072527233 1.986639763164798 1.994083652311294 1.078586674121204 
1.727273586148383 1.460323939313023 1.384493540534425 1.446840087224235 
1.818896967708952 1.651376382670966 1.516825357437854 1.115436647886605 
1.918296554242244 1.644759065636758 1.453489668007171 1.526478205505631 
1.986161027371766 1.188112319570911 1.625843115856112 1.132597820387163 
1.909872777699022 1.158310255789676 1.925690664890364 1.121336287915879 
1.461251423078496 1.864895788044712 1.837818750394970 1.056006767899788 
1.988614692088117 1.647197947676476 1.407218116514914 1.628233742644107 
1.741979823583425 1.734801730863307 1.450853441906492 1.272548809912679 
1.136720448886822 1.669847684770099 1.185741115184326 1.351477055264023 
1.179496486752943 1.421215577232294 1.956000300327398 1.402551458205635 
1.243232288920604 1.595340337392495 1.327002584891119 1.339558642450208 
1.269524604588405 1.530798067080132 1.199523153195488 1.621262102754166 
1.579334796966256 1.480993192076834 1.308807639933550 1.002291454577589 
1.871296667082226 1.272958337191233 1.193362032280423 1.913746866207172 
1.780248753498779 1.587902048794695 1.756881094800466 1.982638500988241 
1.721397828672976 1.506819262969700 1.510730893573642 1.624184356050091 
1.791292234041442 1.421582585203319 1.506542783753760 1.398715028707289 
1.895596657940293 1.390704545427405 1.812202057996696 1.372923395768876 
1.368674942280387 1.515316306435028 1.142565455310029 1.464646330046949 
1.073172495541949 1.215138214491966 1.541493492759479 1.002100189040213 
1.016333548950234 1.009938027227325 1.783231174035762 1.401030170190190 
1.397281115944810 1.718839632757970 1.192478454223990 1.533562362825422 
1.743582722017602 1.445374337359997 1.755130231068367 1.481298939549003 
1.461353419012572 1.298896505606882 1.249554266659123 1.302104572858497 
1.899938846836392 1.096085476605370 1.215233171727098 1.472477735841386 
1.544219139593051 1.257159850775402 1.927275142186521 1.354620139303779 
1.099048784699756 1.743348024454702 1.759641999567123 1.056524493084405 
1.932988764814410 1.710237921482745 1.490373500404498 1.515691046707079 
1.144108197328411 1.133243543180943 1.224697122852851 1.744265737234908 
1.243195521532562 1.115701330723652 1.701431795430022 1.409354448218688 
1.442637211153349 1.666023053598230 1.331308250826585 1.267201089788160 
1.430114037145706 1.758362068942437 1.568849827004162 1.086431232500836 
1.604184315155456 1.126990163887004 1.574035601557279 1.262782202308721 
1.454022011428363 1.102486655046111 1.098287358654009 1.475279593042974 
1.141890718314584 1.175403535607382 1.749113145249825 1.448190946452745 
1.609129463951801 1.552999061209942 1.758532781550716 1.946124478890918 
1.676177012100665 1.718732876621003 1.165199382097029 1.305394020256386 
1.373964796321176 1.517471151393891 1.633721552017066 1.179942422861164 
1.053569482279702 1.555132310637321 1.627582308592516 1.899739927016174 
1.001200961397139 1.821025861528925 1.895874859482682 1.489344430926973 
1.597790620563639 1.313964007753675 1.560388672312275 1.282020238741006 
1.699155056435629 1.373158977216479 1.333284250819783 1.578112185768661 
1.313387509275068 1.696286672082163 1.602956997941402 1.020677419486038 
1.890338531051304 1.647333513587341 1.363447066521693 1.908784982866752 
1.378772310718316 1.842623395335004 1.805129807480961 1.983259048433129 
1.946275415955172 1.437295139642739 1.168346365041913 1.649317303973296 
1.881487926985687 1.662038078006523 1.624056757594972 1.270324351173778 
1.698582914890080 1.859989610497138 1.571910033186808 1.833978205501979 
1.646935824472681 1.535662837820396 1.923976285561411 1.511276720496884 
1.381858073007699 1.991790724988709 1.229977324952031 1.180924273642502 
1.370748156020668 1.300453856287782 1.402881997203312 1.448565716949421 
1.453116926301077 1.597875692350065 1.967665283515045 1.404438936054681 
1.743704098944950 1.933252696141306 1.469015272567910 1.667613676788038 
1.520754667987124 1.629100623293009 1.984952186007245 1.077980553120769 
1.473734676069971 1.481401908772406 1.736483550548079 1.672509444984532 
1.253871464814775 1.082254955375431 1.694882177905507 1.722353268973232 
1.863372207929879 1.430468432199756 1.024297818593871 1.350251847618139 
1.578922691710723 1.453827126826180 1.164277736039045 1.849357747257191 
1.032838804988696 1.762721977124866 1.308077379401025 1.036410270038605 
1.584495580402602 1.401522328509553 1.071148197854772 1.020500778937129 
1.334136780576306 1.695609964867840 1.812486953114941 1.685060550108686 
1.077106411206443 1.738546512132344 1.117645662762082 1.519614787842219 
1.941927612103484 1.265804513433322 1.436794471950811 1.676570322196508 
1.033397734899827 1.682682320205481 1.439209714396472 1.487069535752410 
1.352567880760356 1.475691345830453 1.365422828198806 1.062663887596496 
1.430963358491116 1.235693081789215 1.641038351297810 1.163301452473766 
1.185849782396237 1.488420463473481 1.712252607812814 1.015554011536708 
1.134685080622060 1.412712643086033 1.519664921919980 1.243779232282111 
1.824302963170283 1.675266937322566 1.637890331709163 1.929410126947345 
1.596303998915515 1.687712867284267 1.775267544767174 1.256549223571468 
1.196523537900338 1.964283693094157 1.802135076875411 1.605244771240010 
1.233987129268211 1.039028557242095 1.837448666921568 1.619886396985252 
1.753901023254044 1.786038515546382 1.539038365942016 1.138503241652778 
1.657617406033610 1.098763921053050 1.486121726045871 1.015375768731652 
1.484124816958340 1.099144546895415 1.904765508049678 1.284092823008238 
1.372348637012605 1.647711396717392 1.885987235547633 1.867627773880108 
1.146393187599889 1.843864813057042 1.694510200911663 1.206999540848333 
1.460046403723655 1.124851482053324 1.737439578472733 1.788252121405290 
1.227024113089183 1.667921754212068 1.381183571454836 1.622528319734961 
1.479122148549345 1.921511688628012 1.111648874710583 1.093886749837971 
1.607716499588748 1.813479610422842 1.259360772110016 1.482407521794181 
1.071982582341647 1.352980096115373 1.496101802913852 1.709913933585431 
1.917395441124678 1.109760337634798 1.410635698289639 1.015270376880243 
1.499648135746577 1.944504999624660 1.649576139043468 1.158629670029097 
1.510352654470199 1.621584640924825 1.365433884864259 1.663678800401106 
1.936500420349114 1.637313368083986 1.193524941143813 1.676385241728819 
1.471219272537790 1.253928597112646 1.632605341031669 1.546579204612059 
1.659498630844867 1.552216827362433 1.422715031061483 1.370706917071225 
1.611824972288017 1.583499205628932 1.859484408226304 1.883455710077897 
1.397704867933884 1.159598000764869 1.031920553958687 1.591224986444150 
1.691313898548340 1.429348933565807 1.750783719815394 1.171320605993569 
1.467657764740876 1.664981838888260 1.561640934726091 1.737259315417645 
1.192688515747088 1.136206208994172 1.985446078701454 1.655711904429667 
1.843328974634209 1.841737463106669 1.707989581546332 1.499163925034993 
1.695244920376332 1.302790945427688 1.847318830995439 1.043795423580128 
1.892418705750606 1.503594142935176 1.450507875927778 1.780395562652883 
1.232497061186851 1.404136055758912 1.270958632016096 1.592753837245123 
1.617214569595521 1.310876614539585 1.430712588323578 1.430513311130156 
1.381432892804719 1.707812274148106 1.884184188597132 1.094542276213364 
1.842604932823086 1.355540450586808 1.513345138713641 1.237870566901911 
1.196276622264462 1.024078918689197 1.558608282016358 1.578084319775454 
1.746565617838908 1.116377682754634 1.106913656904485 1.987006903652359 
1.980191426308585 1.280248855101980 1.882738816919003 1.462888240516328 
1.504836479027523 1.095441082459003 1.754095300545520 1.446973089432146 
1.393435208529546 1.933733626162701 1.672712635534622 1.792982000456280 
1.234852468043849 1.315594077171094 1.658891342139201 1.277608890721606 
1.945445739184685 1.712280795338047 1.874997626958929 1.560649997505442 
1.582438822932884 1.372925788747568 1.869457478909250 1.903183266396994 
1.006777416104982 1.355049858044602 1.042816447309176 1.438050525274470 
1.824404184768857 1.150042341440322 1.442890746688413 1.810921593791265 
1.122877561261586 1.985543821754954 1.535833671064414 1.134709942617572 
1.219106675740626 1.657126000318685 1.089059077862990 1.815685641166858 
1.220447936817406 1.282188343409965 1.050589742767327 1.356914659864437 
1.515507727483508 1.699691995513007 1.254001657387457 1.878484286159356 
1.367862579480607 1.386061867428531 1.510265645219967 1.134302564275522 
1.054070580601139 1.491688949913669 1.263050116799930 1.672253124585879 
1.929644155062487 1.020900028015719 1.665772245552020 1.801460830305972 
1.584691784556896 1.297701966421988 1.341333960583157 1.709572112709163 
1.195334410922224 1.302286834606076 1.346506995328786 1.594075278239987 
1.843658851829518 1.190300388273569 1.081878676367268 1.132194479183034 
1.942653061881035 1.046187651748978 1.449528711861851 1.444504079242059 
1.403529547479535 1.705738068639244 1.649007750961844 1.620064350802286 
1.606363264534131 1.099838331108712 1.530006922419596 1.727028043370195 
1.419389195190668 1.678333074521245 1.684551442266043 1.264739599935087 
